# Supplementary material for: Transcriptomic analysis of human IL‐7 receptor alpha low and high effector memory CD8+ T cells reveals an age‐associated signature linked to influenza vaccine response in older adults
Source: Aging Cell. 2019 May 1;18(4):e12960. doi: 10.1111/acel.12960 (PMC6612637; doi:10.1111/acel.12960)
Supplement: Supplementary file 2 [file ACEL-18-e12960-s002.xlsx]

## Sheet: Supplementary Table 1
					Normalized Expression
EntrezID	Symbol	Description	FDR	Fold Change	High	High	High	Low	Low	Low
3002	GZMB	granzyme B (granzyme 2, cytotoxic T-lymphocyte-associated serine esterase 1) (GZMB), mRNA.	7.44239e-06	4.18714	7.43844	10.1592	7.70757	11.8947	13.0825	11.8645
83888	FGFBP2	fibroblast growth factor binding protein 2 (FGFBP2), mRNA.	1.15309e-05	3.94976	8.53613	10.6516	8.54438	12.4941	12.8573	11.8763
1524	CX3CR1	chemokine (C-X3-C motif) receptor 1 (CX3CR1), mRNA.	6.40015e-05	3.72916	9.07432	11.3168	8.17055	12.8035	13.2537	11.6662
2999	GZMH	granzyme H (cathepsin G-like 2, protein h-CCPX) (GZMH), mRNA.	7.63223e-05	3.62972	10.0529	12.7403	9.51456	13.6827	14.0124	13.4066
6279	S100A8	S100 calcium binding protein A8 (S100A8), mRNA.	0.000122408	3.26234	6.84236	7.59126	6.78803	10.1047	8.28575	11.6048
2268	FGR	Gardner-Rasheed feline sarcoma viral (v-fgr) oncogene homolog (FGR), transcript variant 1, mRNA.	3.50927e-05	2.96568	9.19238	10.8767	9.26985	12.0887	12.2355	12.2518
3804	KIR2DL3	killer cell immunoglobulin-like receptor, two domains, long cytoplasmic tail, 3 (KIR2DL3), transcript variant 1, mRNA.	7.98017e-05	2.89899	7.54194	9.44822	8.04127	10.9403	11.4161	10.0771
929	CD14	CD14 molecule (CD14), transcript variant 2, mRNA.	0.000245753	2.88849	7.39808	8.08847	7.61969	10.5082	8.86504	12.7709
11098	PRSS23	protease, serine, 23 (PRSS23), mRNA.	2.81438e-05	2.65424	7.03632	7.87153	6.93207	9.69056	10.8437	9.38699
3805	KIR2DL4	killer cell immunoglobulin-like receptor, two domains, long cytoplasmic tail, 4 (KIR2DL4), transcript variant 1, mRNA.	0.000204055	2.30817	7.24594	9.08513	7.86705	10.1752	10.834	9.49137
54504	CPVL	carboxypeptidase, vitellogenic-like (CPVL), transcript variant 1, mRNA.	0.000867919	2.28367	6.69726	6.82678	7.3001	9.11045	7.38545	11.0867
2205	FCER1A	Fc fragment of IgE, high affinity I, receptor for; alpha polypeptide (FCER1A), mRNA.	0.00255993	2.26623	6.92172	6.90308	8.01091	9.18795	6.99651	11.3294
1471	CST3	cystatin C (CST3), mRNA.	0.00101739	2.2283	7.7506	7.87208	8.2941	10.1004	8.26842	11.8398
6280	S100A9	S100 calcium binding protein A9 (calgranulin B) (S100A9), mRNA.	0.000620941	2.20106	7.08938	7.45363	6.80326	9.29043	7.68171	10.6542
430	ASCL2	achaete-scute complex homolog 2 (Drosophila) (ASCL2), mRNA.	6.00061e-05	2.13726	8.86141	8.04726	7.42401	10.1845	10.5095	10.0265
649143	LOC649143	PREDICTED: similar to HLA class II histocompatibility antigen, DRB1-9 beta chain precursor (MHC class I antigen DRB1*9) (DR-9) (DR9), transcript variant 2 (LOC649143), mRNA.	0.00226366	2.05688	7.1124	9.17121	7.69119	8.33421	9.87655	9.74807
3125	HLA-DRB3	major histocompatibility complex, class II, DR beta 3 (HLA-DRB3), mRNA.	0.00236604	2.04334	7.57628	10.0864	8.20506	9.22794	10.8843	10.2484
343413	FCRL6	Fc receptor-like 6 (FCRL6), mRNA.	0.000429061	2.04333	7.43481	8.7022	7.70833	9.75166	9.93968	8.75613
2815	GP9	glycoprotein IX (platelet) (GP9), mRNA.	0.00295336	1.96322	7.99918	7.24225	7.47923	9.44245	7.32319	10.1722
5473	PPBP	pro-platelet basic protein (chemokine (C-X-C motif) ligand 7) (PPBP), mRNA.	0.00476391	1.94892	9.45048	8.22903	8.87925	10.8282	8.37783	11.1231
4067	LYN	v-yes-1 Yamaguchi sarcoma viral related oncogene homolog (LYN), mRNA.	2.94872e-05	1.90105	8.42073	7.71597	8.13411	9.71883	10.0352	10.4605
730415	LOC730415	PREDICTED: hypothetical LOC730415 (LOC730415), mRNA.	0.000228587	1.89899	8.67371	10.1965	9.39535	11.2943	10.9137	11.9575
55020	FLJ20699	hypothetical protein FLJ20699 (FLJ20699), mRNA.	5.19353e-05	1.89406	8.80479	9.1793	8.38794	10.9565	10.6988	10.1938
81027	TUBB1	tubulin, beta 1 (TUBB1), mRNA.	0.00196658	1.89199	8.71427	7.7877	8.21937	10.1114	8.28111	10.2188
3811	KIR3DL1	killer cell immunoglobulin-like receptor, three domains, long cytoplasmic tail, 1 (KIR3DL1), mRNA.	0.000582059	1.83605	6.87528	7.58193	7.00877	8.84482	9.06735	7.68318
991	CDC20	cell division cycle 20 homolog (S. cerevisiae) (CDC20), mRNA.	0.000362528	1.80628	6.5584	6.90503	6.60508	8.41136	7.33045	8.74196
85379	KIAA1671	PREDICTED: KIAA1671 protein (KIAA1671), mRNA.	0.00176526	1.78771	7.75044	8.83652	7.70958	9.53815	10.239	8.44653
3458	IFNG	interferon, gamma (IFNG), mRNA.	0.000455814	1.77118	6.85669	8.21746	7.29382	9.065	9.85287	8.59194
3822	KLRC2	killer cell lectin-like receptor subfamily C, member 2 (KLRC2), mRNA.	0.00143474	1.75297	6.95654	7.41527	7.36466	9.11763	9.78253	7.48238
7305	TYROBP	TYRO protein tyrosine kinase binding protein (TYROBP), transcript variant 1, mRNA.	0.000335624	1.75005	9.58738	8.92889	9.29178	11.0418	9.99133	11.1817
728835	LOC728835	PREDICTED: similar to cytokine, transcript variant 3 (LOC728835), mRNA.	0.00113884	1.74108	7.2048	9.30919	7.81975	9.44907	10.8116	9.56083
3126	HLA-DRB4	major histocompatibility complex, class II, DR beta 4 (HLA-DRB4), mRNA.	0.000105083	1.71448	7.91692	8.86302	8.33165	10.0461	9.76633	10.4845
5413	40791	septin 5 (SEPT5), transcript variant 2, mRNA.	0.00687389	1.70089	10.1159	9.17668	9.86105	11.5619	9.11837	12.5112
3117	HLA-DQA1	PREDICTED: major histocompatibility complex, class II, DQ alpha 1, transcript variant 10 (HLA-DQA1), mRNA.	0.000277815	1.68167	7.96154	8.61903	7.33276	10.4521	9.39278	9.64321
3802	KIR2DL1	killer cell immunoglobulin-like receptor, two domains, long cytoplasmic tail, 1 (KIR2DL1), mRNA.	0.00114057	1.68064	6.91615	7.50633	6.93778	8.61842	8.70436	7.41561
3687	ITGAX	integrin, alpha X (complement component 3 receptor 4 subunit) (ITGAX), mRNA.	0.000179785	1.67951	7.01084	7.53733	7.46335	8.57667	9.14286	9.96662
1808	DPYSL2	dihydropyrimidinase-like 2 (DPYSL2), mRNA.	0.000343363	1.66762	8.79232	9.00138	9.16055	9.62004	10.7456	10.669
9891	NUAK1	NUAK family, SNF1-like kinase, 1 (NUAK1), mRNA.	6.54293e-06	1.66273	6.76302	7.073	6.78355	8.35223	8.66366	8.44627
3810	KIR2DS5	killer cell immunoglobulin-like receptor, two domains, short cytoplasmic tail, 5 (KIR2DS5), mRNA.	0.00335999	1.65907	6.85656	7.53273	6.92605	8.58512	8.73265	7.0285
388372	CCL4L2	chemokine (C-C motif) ligand 4-like 2 (CCL4L2), mRNA.	0.000655815	1.64678	7.4763	8.99231	7.86545	9.51223	10.2731	9.33692
3824	KLRD1	killer cell lectin-like receptor subfamily D, member 1 (KLRD1), transcript variant 2, mRNA.	0.000407569	1.63882	8.11395	9.11436	8.6361	10.2749	11.2148	9.73637
3122	HLA-DRA	major histocompatibility complex, class II, DR alpha (HLA-DRA), mRNA.	0.000915849	1.63393	9.01525	11.325	10.7472	12.3812	11.9723	13.6555
3113	HLA-DPA1	major histocompatibility complex, class II, DP alpha 1 (HLA-DPA1), mRNA.	0.000392239	1.58807	9.50325	10.8116	9.85738	11.429	11.4455	12.098
1436	CSF1R	colony stimulating factor 1 receptor, formerly McDonough feline sarcoma viral (v-fms) oncogene homolog (CSF1R), mRNA.	0.00394478	1.58298	6.8279	6.89756	7.40203	8.48054	7.32997	11.2344
100133678	LOC100133678	PREDICTED: similar to hCG2042724 (LOC100133678), partial mRNA.	0.000363833	1.57629	8.27244	8.74124	7.63256	10.7407	9.48412	9.84872
9172	MYOM2	myomesin (M-protein) 2, 165kDa (MYOM2), mRNA.	0.0241637	1.57575	9.65462	7.06138	8.838	11.8599	6.89747	10.4137
9839	ZEB2	zinc finger E-box binding homeobox 2 (ZEB2), mRNA.	0.00018585	1.57483	7.21949	7.99242	7.50229	9.07711	9.89614	8.90729
115653	KIR3DL3	killer cell immunoglobulin-like receptor, three domains, long cytoplasmic tail, 3 (KIR3DL3), mRNA.	0.00278507	1.51552	6.66175	7.38648	6.63193	8.17727	8.58023	7.02905
64231	MS4A6A	membrane-spanning 4-domains, subfamily A, member 6A (MS4A6A), transcript variant 3, mRNA.	0.00513596	1.51496	7.05396	7.06301	7.44784	8.57797	7.25891	11.1176
3684	ITGAM	integrin, alpha M (complement component 3 receptor 3 subunit) (ITGAM), transcript variant 2, mRNA.	0.00140475	1.504	9.64411	10.0788	8.6681	11.1481	11.2507	10.1195
5782	PTPN12	protein tyrosine phosphatase, non-receptor type 12 (PTPN12), mRNA.	0.000295333	1.49614	7.92675	8.5344	8.07925	9.57539	9.94733	9.01542
5341	PLEK	pleckstrin (PLEK), mRNA.	0.000138134	1.4881	10.2359	10.8041	10.2776	11.7657	12.2751	11.5758
5351	PLOD1	procollagen-lysine 1, 2-oxoglutarate 5-dioxygenase 1 (PLOD1), mRNA.	4.7437e-05	1.47548	8.28086	8.28237	8.17118	9.22024	9.79533	9.75634
968	CD68	CD68 antigen (CD68), mRNA.	0.00333293	1.47167	7.65003	7.71578	7.86437	9.18745	8.06296	11.2412
81563	C1orf21	chromosome 1 open reading frame 21 (C1orf21), mRNA.	4.0072e-05	1.45317	7.04113	7.41075	7.08184	8.21379	8.60062	8.53502
51659	GINS2	GINS complex subunit 2 (Psf2 homolog) (GINS2), mRNA.	0.000355294	1.45297	6.5925	7.02804	6.66184	8.11481	7.38339	8.175
8522	GAS7	growth arrest-specific 7 (GAS7), transcript variant b, mRNA.	0.000380564	1.44787	7.90156	8.74292	7.90581	9.16405	9.64985	9.35367
11126	CD160	CD160 molecule (CD160), mRNA.	0.00179407	1.43934	7.85633	10.1033	9.06885	10.7853	10.5082	10.3995
5336	PLCG2	phospholipase C, gamma 2 (phosphatidylinositol-specific) (PLCG2), mRNA.	0.000600734	1.43521	7.47665	8.96376	8.16822	9.80081	9.60343	9.58364
4900	NRGN	neurogranin (protein kinase C substrate, RC3) (NRGN), mRNA.	0.00460558	1.43401	7.92549	7.46805	7.76202	9.19604	7.58377	9.70954
388	RHOB	ras homolog gene family, member B (RHOB), mRNA.	0.000261167	1.42958	7.2234	7.90969	6.89118	8.60524	8.70317	8.65299
114879	OSBPL5	oxysterol binding protein-like 5 (OSBPL5), transcript variant 1, mRNA.	0.000118021	1.42647	8.24637	8.25582	7.63093	9.81432	9.67284	9.21724
124221	MGC52282	hypothetical protein MGC52282 (MGC52282), mRNA.	0.000497682	1.42302	7.11585	7.13268	7.89622	8.66185	8.5557	8.15165
3949	LDLR	low density lipoprotein receptor (familial hypercholesterolemia) (LDLR), mRNA.	0.000148485	1.41266	7.65505	8.14407	8.25176	9.05545	9.73753	9.55672
7298	TYMS	thymidylate synthetase (TYMS), mRNA.	0.000281349	1.40848	6.92651	7.24117	6.99323	8.40171	7.70888	8.50791
313	AOAH	acyloxyacyl hydrolase (neutrophil) (AOAH), mRNA.	0.000163309	1.37149	8.09418	8.35015	7.76961	9.61669	9.00292	9.46567
79180	EFHD2	EF-hand domain family, member D2 (EFHD2), mRNA.	0.000275501	1.35218	11.4799	11.9641	11.2892	12.8321	13.4288	12.6297
54438	GFOD1	glucose-fructose oxidoreductase domain containing 1 (GFOD1), mRNA.	5.6926e-05	1.35004	7.43994	7.94914	7.85364	9.44791	8.99044	9.20368
10875	FGL2	fibrinogen-like 2 (FGL2), mRNA.	0.000620041	1.34817	7.34087	7.27228	7.97467	8.65504	8.68905	9.8226
284207	METRNL	PREDICTED: meteorin, glial cell differentiation regulator-like (METRNL), mRNA.	3.52272e-05	1.34805	8.1003	7.68505	7.87652	9.04162	9.22457	9.40513
51266	CLEC1B	C-type lectin domain family 1, member B (CLEC1B), transcript variant 1, mRNA.	0.00184138	1.34621	6.81571	6.63199	6.61906	7.9782	6.86089	7.99242
83879	CDCA7	cell division cycle associated 7 (CDCA7), transcript variant 1, mRNA.	0.000209931	1.3434	8.16734	8.12924	8.32875	9.51074	8.88001	9.57726
125875	CLDND2	claudin domain containing 2 (CLDND2), mRNA.	0.000313665	1.33053	9.69408	10.4278	9.63885	11.0246	11.1614	10.95
221895	JAZF1	JAZF zinc finger 1 (JAZF1), mRNA.	0.000567768	1.32369	8.1962	8.24701	8.04693	9.51989	9.9184	8.75812
3119	HLA-DQB1	major histocompatibility complex, class II, DQ beta 1 (HLA-DQB1), mRNA.	0.00246116	1.32098	7.45393	7.61064	7.39001	8.77491	7.60787	9.03568
653506	LOC653506	PREDICTED: similar to meteorin, glial cell differentiation regulator-like (LOC653506), mRNA.	4.14382e-05	1.31992	9.04992	8.68143	8.86985	10.1898	10.1674	10.6143
3310	HSPA6	heat shock 70kDa protein 6 (HSP70B') (HSPA6), mRNA.	0.000369634	1.3093	7.17232	7.14539	7.33549	8.48162	8.31258	9.49213
9768	KIAA0101	KIAA0101 (KIAA0101), transcript variant 1, mRNA.	0.000308259	1.3092	6.67384	6.89541	6.67681	7.98601	7.34864	8.07763
729163	FABP5L2	PREDICTED: fatty acid binding protein 5-like 2 (FABP5L2), mRNA.	0.00026464	1.30622	8.18752	8.61648	8.42212	9.7492	9.11008	9.72833
8459	TPST2	tyrosylprotein sulfotransferase 2 (TPST2), transcript variant 1, mRNA.	0.00159339	1.30337	10.3158	10.9037	10.2688	11.6192	11.9807	10.8792
27087	B3GAT1	beta-1,3-glucuronyltransferase 1 (glucuronosyltransferase P) (B3GAT1), transcript variant 2, mRNA.	0.000822562	1.28812	6.70667	7.38182	6.65982	7.99479	8.54136	7.63918
4778	NFE2	nuclear factor (erythroid-derived 2), 45kDa (NFE2), transcript variant 1, mRNA.	0.00364316	1.28577	7.11793	6.97536	6.72889	8.26114	7.03761	9.02499
140885	SIRPA	signal-regulatory protein alpha (SIRPA), transcript variant 2, mRNA.	0.00569056	1.28063	6.61125	6.75126	6.76459	8.03189	6.9068	10.4265
11031	RAB31	RAB31, member RAS oncogene family (RAB31), mRNA.	0.00539215	1.27393	7.00293	7.03503	7.24594	8.30896	7.15813	9.82715
1462	VCAN	versican (VCAN), mRNA.	0.00479667	1.26224	6.66996	6.81416	6.67643	7.93866	7.05532	10.1311
1441	CSF3R	colony stimulating factor 3 receptor (granulocyte) (CSF3R), transcript variant 1, mRNA.	0.00563204	1.23093	6.61617	6.81883	6.98325	8.04976	7.05785	10.3127
8638	OASL	2'-5'-oligoadenylate synthetase-like (OASL), transcript variant 1, mRNA.	0.00427305	1.21224	7.69975	8.78484	7.42499	8.912	9.5433	8.45672
51314	TXNDC3	thioredoxin domain containing 3 (spermatozoa) (TXNDC3), mRNA.	0.000419884	1.19304	6.8752	6.9517	6.83902	8.06824	8.63726	7.63256
2064	ERBB2	v-erb-b2 erythroblastic leukemia viral oncogene homolog 2, neuro/glioblastoma derived oncogene homolog (avian) (ERBB2), transcript variant 1, mRNA.	0.000336059	1.18632	6.95107	7.19176	6.86575	8.13739	8.46141	7.69345
2162	F13A1	coagulation factor XIII, A1 polypeptide (F13A1), mRNA.	0.00325228	1.18286	7.08702	6.96121	6.8619	8.14407	7.0529	8.39328
29988	SLC2A8	solute carrier family 2 (facilitated glucose transporter), member 8 (SLC2A8), mRNA.	0.00219585	1.18083	8.27567	7.66482	7.71597	8.8968	8.17184	9.0409
165186	FAM179A	family with sequence similarity 179, member A (FAM179A), mRNA.	0.000353228	1.1808	8.44735	9.4145	9.02393	10.1592	10.2047	10.3605
912	CD1D	CD1d molecule (CD1D), mRNA.	0.00535583	1.18039	6.71016	6.79485	6.76043	7.94082	6.84638	9.3039
54997	TESC	tescalcin (TESC), mRNA.	0.000755228	1.17227	7.7575	8.49149	7.7802	8.96727	8.74827	8.95247
9314	KLF4	Kruppel-like factor 4 (gut) (KLF4), mRNA.	0.00395234	1.17107	6.56411	6.71414	6.68526	7.85633	7.00963	9.47372
3109	HLA-DMB	major histocompatibility complex, class II, DM beta (HLA-DMB), mRNA.	0.00392896	1.16632	9.17121	9.68879	9.52126	10.6876	9.79774	12.1416
432	ASGR1	asialoglycoprotein receptor 1 (ASGR1), mRNA.	0.00505882	1.16104	6.66061	6.75206	6.51321	7.82166	6.96553	9.78609
5742	PTGS1	prostaglandin-endoperoxide synthase 1 (prostaglandin G/H synthase and cyclooxygenase) (PTGS1), transcript variant 2, mRNA.	0.00243139	1.15361	7.18559	7.06148	7.00746	8.21509	7.32771	8.77123
79899	FLJ14213	protor-2 (FLJ14213), mRNA.	0.0022263	1.14382	8.44935	9.12962	8.09548	9.59317	10.2874	9.15159
10437	IFI30	interferon, gamma-inducible protein 30 (IFI30), mRNA.	0.00673605	1.14033	6.93859	7.02303	6.90188	8.07892	7.02409	9.73518
51203	NUSAP1	nucleolar and spindle associated protein 1 (NUSAP1), transcript variant 2, mRNA.	6.12621e-05	1.13812	7.41561	7.67218	7.41614	8.55426	8.34729	8.68389
4493	MT1E	metallothionein 1E (MT1E), mRNA.	0.00072229	1.10471	8.16562	7.98641	8.40929	9.69558	8.78877	9.27034
8318	CDC45L	CDC45 cell division cycle 45-like (S. cerevisiae) (CDC45L), mRNA.	0.00116086	1.09489	6.67854	7.07419	6.61842	7.77344	7.22795	8.05823
221188	GPR114	G protein-coupled receptor 114 (GPR114), mRNA.	0.000565153	1.08732	8.45641	8.93105	8.37941	9.39392	10.0702	9.54374
9788	MTSS1	metastasis suppressor 1 (MTSS1), mRNA.	0.000985046	1.08221	8.83035	8.80721	9.37965	9.91256	10.7879	9.88123
10748	KLRA1	killer cell lectin-like receptor subfamily A, member 1 (KLRA1), mRNA.	0.00221498	1.08215	6.74494	7.13801	6.74321	7.82709	8.55059	7.28066
6512	SLC1A7	solute carrier family 1 (glutamate transporter), member 7 (SLC1A7), mRNA.	2.62823e-05	1.08023	6.94752	6.94201	7.01129	7.91641	8.25582	8.02774
3812	KIR3DL2	killer cell immunoglobulin-like receptor, three domains, long cytoplasmic tail, 2 (KIR3DL2), mRNA.	0.00263982	1.06883	6.9143	7.97486	7.12812	8.19695	8.76379	7.98671
79887	FLJ22662	hypothetical protein FLJ22662 (FLJ22662), mRNA.	0.00491907	1.06736	6.83944	6.88448	6.84129	7.90865	7.1137	9.28329
1601	DAB2	disabled homolog 2, mitogen-responsive phosphoprotein (Drosophila) (DAB2), mRNA.	0.000117204	1.06389	6.96617	6.94449	6.80435	8.00837	7.67314	8.17142
81620	CDT1	chromatin licensing and DNA replication factor 1 (CDT1), mRNA.	0.00209159	1.05402	6.4947	6.77553	6.53822	7.59224	6.93793	8.12739
55502	HES6	hairy and enhancer of split 6 (Drosophila) (HES6), mRNA.	0.000405051	1.04613	6.94038	6.98491	7.1154	7.53593	8.03105	8.13541
1066	CES1	carboxylesterase 1 (monocyte/macrophage serine esterase 1) (CES1), transcript variant 3, mRNA.	0.00117493	1.04478	7.6012	7.23864	7.85279	8.64598	8.30959	9.42935
25907	TMEM158	transmembrane protein 158 (TMEM158), mRNA.	0.00746245	1.03918	7.10641	6.63594	6.64004	7.79576	6.7632	7.67923
140807	KRT72	keratin 72 (KRT72), mRNA.	0.000271154	1.03194	7.14075	7.72825	7.57848	8.86668	8.42486	8.61042
10288	LILRB2	leukocyte immunoglobulin-like receptor, subfamily B (with TM and ITIM domains), member 2 (LILRB2), transcript variant 2, mRNA.	0.0036571	1.02982	6.63391	6.98889	6.6006	7.66373	7.26128	9.06851
10578	GNLY	granulysin (GNLY), transcript variant 519, mRNA.	0.0447769	1.02712	11.815	13.131	10.3433	12.8421	14.2453	10.8291
9124	PDLIM1	PDZ and LIM domain 1 (PDLIM1), mRNA.	0.000562866	1.01567	7.47511	7.95884	7.57447	8.91651	8.3372	8.59015
9452	ITM2A	integral membrane protein 2A (ITM2A), mRNA.	0.017041	1.00907	11.2738	11.8174	11.147	12.2829	12.5605	11.1463
79895	ATP8B4	ATPase, class I, type 8B, member 4 (ATP8B4), mRNA.	0.00361798	1.00222	7.11359	7.12262	7.16997	7.27781	8.12484	8.52674
64407	RGS18	regulator of G-protein signaling 18 (RGS18), mRNA.	0.0100314	0.998389	8.221	7.65831	7.76866	8.76705	7.78594	9.0039
89872	AQP10	aquaporin 10 (AQP10), mRNA.	0.00792674	0.99503	6.98245	6.66352	6.69031	7.68534	6.72014	8.14051
731007	LOC731007	PREDICTED: similar to Adenylate kinase isoenzyme 4, mitochondrial (Adenylate kinase 3-like 1) (ATP-AMP transphosphorylase) (LOC731007), mRNA.	0.000410136	0.988983	6.85304	7.11445	6.67816	7.84202	8.36493	7.7399
199	AIF1	allograft inflammatory factor 1 (AIF1), transcript variant 3, mRNA.	0.0274968	0.986561	8.07807	8.14853	8.88884	9.13509	7.78094	10.9322
51744	CD244	CD244 molecule, natural killer cell receptor 2B4 (CD244), mRNA.	1.83987e-05	0.986321	7.79529	7.70306	7.83151	8.78161	8.64429	8.86962
7049	TGFBR3	transforming growth factor, beta receptor III (TGFBR3), mRNA.	0.000512191	0.974262	10.6581	10.9512	10.599	11.5449	12.2171	11.6324
5265	SERPINA1	serpin peptidase inhibitor, clade A (alpha-1 antiproteinase, antitrypsin), member 1 (SERPINA1), transcript variant 2, mRNA.	0.00375999	0.969561	6.65736	6.87071	6.71619	7.68576	7.07517	8.6361
29128	UHRF1	ubiquitin-like with PHD and ring finger domains 1 (UHRF1), transcript variant 2, mRNA.	0.00044911	0.96619	7.04656	7.25496	7.06771	8.14948	7.62224	8.0339
3001	GZMA	granzyme A (granzyme 1, cytotoxic T-lymphocyte-associated serine esterase 3) (GZMA), mRNA.	0.000266595	0.961896	12.3327	12.5949	12.2957	13.2946	13.4848	13.0527
8676	STX11	syntaxin 11 (STX11), mRNA.	0.000143514	0.961265	8.12842	8.27015	7.96577	8.95617	9.08968	9.36821
3115	HLA-DPB1	major histocompatibility complex, class II, DP beta 1 (HLA-DPB1), mRNA.	0.00141006	0.954675	7.39995	8.01917	7.29431	8.26164	8.35463	8.77016
8644	AKR1C3	aldo-keto reductase family 1, member C3 (3-alpha hydroxysteroid dehydrogenase, type II) (AKR1C3), mRNA.	0.000548884	0.954624	6.96809	7.09095	6.71022	8.5262	7.75886	7.92271
2791	GNG11	guanine nucleotide binding protein (G protein), gamma 11 (GNG11), mRNA.	0.00284836	0.953139	7.29155	6.94808	7.17508	8.12822	7.40902	8.55634
2149	F2R	coagulation factor II (thrombin) receptor (F2R), mRNA.	0.00342454	0.951066	7.59299	7.97895	7.62159	8.57266	9.15723	8.00976
10859	LILRB1	leukocyte immunoglobulin-like receptor, subfamily B (with TM and ITIM domains), member 1 (LILRB1), mRNA.	0.000191385	0.945713	6.63716	6.88644	6.58345	7.33644	7.58287	7.63429
7133	TNFRSF1B	tumor necrosis factor receptor superfamily, member 1B (TNFRSF1B), mRNA.	0.000243521	0.942677	10.1794	10.2071	10.0964	10.9536	11.1221	11.5511
942	CD86	CD86 antigen (CD28 antigen ligand 2, B7-2 antigen) (CD86), transcript variant 1, mRNA.	0.0114271	0.942051	6.95921	6.98548	7.19442	7.92753	7.14728	10.0905
285093	FLJ33590	hypothetical protein FLJ33590 (FLJ33590), mRNA.	0.0188244	0.936502	9.05119	9.23941	10.1272	10.1759	9.42098	10.509
54749	EPDR1	ependymin related protein 1 (zebrafish) (EPDR1), mRNA.	0.00213492	0.93105	6.85737	6.98624	6.77988	7.81821	7.78842	7.09904
10903	MTMR11	myotubularin related protein 11 (MTMR11), transcript variant 1, mRNA.	0.0108035	0.927411	6.90867	7.04325	6.83497	7.83608	6.98799	9.59922
10409	BASP1	brain abundant, membrane attached signal protein 1 (BASP1), mRNA.	0.0131227	0.924092	6.85272	7.05714	7.51198	7.98123	7.13433	9.72006
29780	PARVB	parvin, beta (PARVB), transcript variant 2, mRNA.	0.0375623	0.921835	8.14573	7.4906	7.53808	8.45992	7.27511	8.63431
256236	NAPSB	PREDICTED: napsin B aspartic peptidase pseudogene, transcript variant 3 (NAPSB), misc RNA.	0.0153375	0.914303	6.62943	6.8734	7.23134	7.7877	6.85821	10.1598
23603	CORO1C	coronin, actin binding protein, 1C (CORO1C), transcript variant 1, mRNA.	0.000856758	0.910694	7.10888	7.43901	6.9561	8.01957	7.6613	8.02742
6252	RTN1	reticulon 1 (RTN1), transcript variant 3, mRNA.	0.0110505	0.904603	6.51452	6.59105	6.73943	7.49565	6.71394	9.34442
4082	MARCKS	myristoylated alanine-rich protein kinase C substrate (MARCKS), mRNA.	0.00736299	0.904227	6.68689	6.86817	6.96809	7.7724	7.11919	9.33903
1075	CTSC	cathepsin C (CTSC), transcript variant 2, mRNA.	0.00144159	0.896582	9.21028	8.88209	8.81525	9.77867	10.0864	9.39193
4005	LMO2	LIM domain only 2 (rhombotin-like 1) (LMO2), mRNA.	0.010246	0.895684	6.64412	6.6748	6.82676	7.57048	6.85108	9.30165
10417	SPON2	spondin 2, extracellular matrix protein (SPON2), mRNA.	0.000335971	0.894597	6.82362	7.00471	6.60597	7.71822	7.83491	7.46043
201633	TIGIT	T cell immunoreceptor with Ig and ITIM domains (TIGIT), mRNA.	0.000840879	0.891588	7.02084	7.68548	7.49434	8.38593	8.69136	8.14931
171558	PTCRA	pre T-cell antigen receptor alpha (PTCRA), mRNA.	0.0119268	0.88355	7.22526	6.91346	6.81332	7.79701	6.87111	8.24106
100134563	LOC100134563	PREDICTED: misc_RNA (LOC100134563), miscRNA.	0.000207415	0.88159	6.74435	6.91798	6.73796	7.64848	7.33697	7.62594
23569	PADI4	peptidyl arginine deiminase, type IV (PADI4), mRNA.	0.0174229	0.880375	7.15691	7.12937	7.31263	8.03729	6.93785	9.22457
387882	LOC387882	hypothetical protein (LOC387882), mRNA.	0.00290576	0.867148	9.23766	9.53022	9.27936	10.1465	10.9107	9.77291
4851	NOTCH1	Notch homolog 1, translocation-associated (Drosophila) (NOTCH1), mRNA.	0.00173892	0.866824	9.0039	8.92178	9.43351	9.87072	9.61262	10.281
126364	LRRC25	leucine rich repeat containing 25 (LRRC25), mRNA.	0.00953947	0.86674	6.53806	6.61798	6.59328	7.46002	6.68783	8.82769
51296	SLC15A3	solute carrier family 15, member 3 (SLC15A3), mRNA.	0.0185344	0.862614	6.95867	6.9647	7.14516	7.82732	6.85827	10.1018
124222	PAQR4	progestin and adipoQ receptor family member IV (PAQR4), mRNA.	0.0010324	0.859148	7.43453	7.19841	7.04986	8.05756	7.69975	8.30044
9516	LITAF	lipopolysaccharide-induced TNF factor (LITAF), mRNA.	0.00487506	0.856116	11.5936	11.9872	11.5511	12.4497	12.8035	11.8899
3108	HLA-DMA	major histocompatibility complex, class II, DM alpha (HLA-DMA), mRNA.	0.00829585	0.854204	9.0409	10.3741	10.3768	11.2283	10.3563	12.7308
8714	ABCC3	ATP-binding cassette, sub-family C (CFTR/MRP), member 3 (ABCC3), transcript variant MRP3B, mRNA.	0.00514818	0.850296	7.05341	6.87911	7.01572	7.91624	7.05032	7.86601
644695	LOC644695	PREDICTED: hypothetical LOC644695 (LOC644695), mRNA.	0.00515037	0.847896	7.04262	7.48209	6.88679	7.96403	7.89052	7.32917
5932	RBBP8	retinoblastoma binding protein 8 (RBBP8), transcript variant 1, mRNA.	0.000580639	0.84253	7.11095	7.16143	6.96097	7.95348	7.52561	7.9756
8530	CST7	cystatin F (leukocystatin) (CST7), mRNA.	0.00743891	0.839072	11.2412	11.8812	11.08	12.7403	12.0803	11.6725
11332	ACOT7	acyl-CoA thioesterase 7 (ACOT7), transcript variant hBACHd, mRNA.	0.000642436	0.839004	8.49265	8.74549	8.45167	9.33165	9.00183	9.35865
9056	SLC7A7	solute carrier family 7 (cationic amino acid transporter, y+ system), member 7 (SLC7A7), mRNA.	0.0106641	0.838383	6.70101	6.87208	6.72818	7.56656	6.96319	9.31026
1026	CDKN1A	cyclin-dependent kinase inhibitor 1A (p21, Cip1) (CDKN1A), transcript variant 2, mRNA.	0.0241137	0.833483	8.30009	7.8269	8.14657	8.98005	7.6725	10.8474
84525	HOPX	HOP homeobox (HOPX), transcript variant 1, mRNA.	0.0177417	0.833435	10.8843	10.7166	10.6746	11.55	11.998	10.5149
10981	RAB32	RAB32, member RAS oncogene family (RAB32), mRNA.	0.00900378	0.829774	6.68138	6.71967	6.68634	7.51611	6.94684	9.0957
8875	VNN2	vanin 2 (VNN2), transcript variant 1, mRNA.	0.00305004	0.828461	7.86998	8.83035	8.91913	9.21678	9.90234	9.65881
4818	NKG7	natural killer cell group 7 sequence (NKG7), mRNA.	0.00512828	0.826451	13.2717	13.6746	12.605	14.0982	14.1837	13.6441
11033	ADAP1	ArfGAP with dual PH domains 1 (ADAP1), mRNA.	0.000714915	0.825585	10.4379	10.9202	10.6996	11.5673	11.2464	11.5252
4173	MCM4	minichromosome maintenance complex component 4 (MCM4), transcript variant 2, mRNA.	0.000857217	0.824043	6.98461	7.32903	7.0529	7.87694	7.55562	7.96022
7263	TST	thiosulfate sulfurtransferase (rhodanese) (TST), nuclear gene encoding mitochondrial protein, mRNA.	0.0118268	0.823508	7.54248	7.46759	7.49001	8.31351	7.5418	9.68779
60489	APOBEC3G	apolipoprotein B mRNA editing enzyme, catalytic polypeptide-like 3G (APOBEC3G), mRNA.	0.00968038	0.819169	9.40741	9.4886	8.73685	10.2266	10.5172	9.25929
51471	NAT8B	N-acetyltransferase 8B (GCN5-related, putative, gene/pseudogene) (NAT8B), mRNA.	0.00885679	0.818814	6.96352	6.85875	6.7168	7.67757	6.81272	7.85418
2672	GFI1	growth factor independent 1 transcription repressor (GFI1), mRNA.	0.00557832	0.817002	8.99003	9.5054	8.79703	9.80703	10.2825	9.38819
2237	FEN1	flap structure-specific endonuclease 1 (FEN1), mRNA.	0.000802001	0.81606	8.11043	8.10665	8.22263	8.92649	8.50926	8.98157
23022	PALLD	palladin, cytoskeletal associated protein (PALLD), transcript variant 2, mRNA.	0.00197242	0.814966	6.47008	6.66371	6.54443	7.3594	8.03127	7.06143
11314	CD300A	CD300a molecule (CD300A), mRNA.	0.00400994	0.810698	9.28293	9.60871	8.78571	10.4631	10.0936	9.63505
1130	LYST	lysosomal trafficking regulator (LYST), mRNA.	0.00155898	0.802426	7.72574	8.19378	7.7811	8.58353	8.84876	8.36849
23108	GARNL4	GTPase activating Rap/RanGAP domain-like 4 (GARNL4), mRNA.	0.000486708	0.799522	9.66135	9.36281	9.25508	10.2232	10.1623	10.0072
51225	ABI3	ABI family, member 3 (ABI3), transcript variant 1, mRNA.	0.00496518	0.798518	8.41729	9.03188	8.13649	9.3577	9.2158	8.98701
5159	PDGFRB	platelet-derived growth factor receptor, beta polypeptide (PDGFRB), mRNA.	0.00800881	0.798213	6.58088	6.76287	6.65168	7.1104	9.21551	7.44989
100132535	LOC100132535	PREDICTED: misc_RNA (LOC100132535), miscRNA.	0.000309751	0.797726	6.67319	6.96968	6.69145	7.4561	7.74171	7.48918
730024	LOC730024	PREDICTED: similar to male sterility domain containing 1 (LOC730024), mRNA.	0.000744705	0.797697	6.73423	6.92831	6.8576	7.65529	8.24944	7.57072
5996	RGS1	regulator of G-protein signaling 1 (RGS1), mRNA.	0.00595576	0.797201	8.90101	9.5544	9.45451	10.3365	9.49652	10.2517
4783	NFIL3	nuclear factor, interleukin 3 regulated (NFIL3), mRNA.	0.000636265	0.792633	7.51909	7.52356	7.64062	7.96312	8.31619	8.4108
642073	LOC642073	PREDICTED: similar to MHC class II antigen (LOC642073), mRNA.	0.00557767	0.790515	6.86919	7.0737	6.67655	8.32382	7.10618	7.65971
2212	FCGR2A	Fc fragment of IgG, low affinity IIa, receptor (CD32) (FCGR2A), mRNA.	0.00317801	0.788769	6.85004	6.85288	6.93544	7.64165	7.36422	8.53613
5805	PTS	6-pyruvoyltetrahydropterin synthase (PTS), mRNA.	0.0202443	0.786086	8.52144	8.74196	9.22825	8.73648	9.56578	9.52805
2274	FHL2	four and a half LIM domains 2 (FHL2), transcript variant 2, mRNA.	0.001663	0.785988	7.31765	7.11829	6.88265	7.94148	7.47641	7.90428
140739	UBE2F	ubiquitin-conjugating enzyme E2F (putative) (UBE2F), mRNA.	0.000123891	0.783245	9.52126	9.3753	9.23311	10.1585	10.281	10.1026
11027	LILRA2	leukocyte immunoglobulin-like receptor, subfamily A (with TM domain), member 2 (LILRA2), mRNA.	0.0132985	0.783047	6.54379	6.54232	6.49773	7.32537	6.63812	9.08847
10097	ACTR2	ARP2 actin-related protein 2 homolog (yeast) (ACTR2), transcript variant 1, mRNA.	0.00248932	0.781773	11.0528	10.5311	10.7693	11.5511	11.7422	11.1432
54897	CASZ1	castor zinc finger 1 (CASZ1), transcript variant 2, mRNA.	0.0010909	0.779856	8.4286	8.62003	8.68143	9.16178	9.39989	9.89254
23180	RFTN1	raftlin, lipid raft linker 1 (RFTN1), mRNA.	0.000106428	0.777059	10.4046	10.6323	10.5551	11.3322	11.4399	11.2175
644	BLVRA	biliverdin reductase A (BLVRA), mRNA.	0.00598854	0.775563	8.77385	8.28575	8.46816	9.24372	8.68653	9.63748
127435	PODN	podocan (PODN), mRNA.	0.000317878	0.775274	6.85264	6.69897	6.63036	7.47425	7.23239	7.5401
5552	SRGN	serglycin (SRGN), mRNA.	0.000464404	0.77229	11.9347	11.8743	11.7832	12.704	12.6466	12.3121
221472	FGD2	FYVE, RhoGEF and PH domain containing 2 (FGD2), mRNA.	0.0149004	0.764884	7.58702	7.80819	7.99525	8.57307	7.88839	10.3798
1117	CHI3L2	chitinase 3-like 2 (CHI3L2), transcript variant 1, mRNA.	0.00318048	0.762966	7.13049	7.58839	7.52118	8.87413	7.84532	8.28415
2017	CTTN	cortactin (CTTN), transcript variant 1, mRNA.	0.0125992	0.757301	7.00124	6.63506	6.59337	7.49526	6.71588	7.39236
5594	MAPK1	mitogen-activated protein kinase 1 (MAPK1), transcript variant 1, mRNA.	0.00533291	0.756587	9.24558	9.61026	8.93775	10.0022	10.1965	9.52924
4175	MCM6	minichromosome maintenance complex component 6 (MCM6), mRNA.	0.000725731	0.749974	9.29964	9.49213	9.62145	9.93155	10.2421	10.289
57136	C20orf3	chromosome 20 open reading frame 3 (C20orf3), mRNA.	0.00212348	0.74855	10.0686	10.4569	9.9329	10.8948	10.8171	10.5632
3659	IRF1	interferon regulatory factor 1 (IRF1), mRNA.	0.00652594	0.744917	10.0993	9.88334	10.5009	10.3987	10.8442	11.2828
353189	SLCO4C1	solute carrier organic anion transporter family, member 4C1 (SLCO4C1), mRNA.	0.00425094	0.744601	6.76931	6.93578	6.74471	7.29718	8.49577	7.51391
911	CD1C	CD1c molecule (CD1C), mRNA.	0.0242959	0.741361	6.64647	6.80509	7.02101	7.54645	6.6388	9.74733
1102	RCBTB2	regulator of chromosome condensation (RCC1) and BTB (POZ) domain containing protein 2 (RCBTB2), mRNA.	0.00396298	0.741004	8.21996	8.1884	8.41729	8.96096	9.33424	8.50309
788	SLC25A20	solute carrier family 25 (carnitine/acylcarnitine translocase), member 20 (SLC25A20), nuclear gene encoding mitochondrial protein, mRNA.	0.00271179	0.740395	8.39979	8.86504	8.21631	9.14019	9.6078	9.05793
8654	PDE5A	phosphodiesterase 5A, cGMP-specific (PDE5A), transcript variant 3, mRNA.	0.00137955	0.739069	7.04986	6.96068	6.93474	7.69975	7.28744	7.80605
7412	VCAM1	vascular cell adhesion molecule 1 (VCAM1), transcript variant 2, mRNA.	0.00687252	0.737596	6.55483	6.48932	6.60562	7.29242	6.60598	7.49155
7083	TK1	thymidine kinase 1, soluble (TK1), mRNA.	0.00332251	0.732577	6.87597	6.95781	6.69825	7.76185	7.06375	7.60855
26578	OSTF1	osteoclast stimulating factor 1 (OSTF1), mRNA.	0.00850756	0.730299	10.1042	9.61435	9.72081	10.4511	10.6828	9.91897
90427	BMF	Bcl2 modifying factor (BMF), transcript variant 2, mRNA.	0.00110649	0.722676	6.59721	7.09305	6.90679	7.62947	7.39728	7.69496
11145	HRASLS3	HRAS-like suppressor 3 (HRASLS3), mRNA.	0.00298379	0.714523	9.3469	9.28121	9.06356	10.3177	9.99573	9.53569
129049	RUTBC2	RUN and TBC1 domain containing 2 (RUTBC2), transcript variant 1, mRNA.	0.00989015	0.714423	7.41527	7.14766	7.05764	7.86209	8.07199	7.23703
414	ARSD	arylsulfatase D (ARSD), transcript variant 1, mRNA.	0.000839066	0.710393	7.30981	7.4333	7.40916	8.01649	8.11955	8.61206
60675	PROK2	prokineticin 2 (PROK2), mRNA.	0.01921	0.710109	6.85033	7.68447	6.79437	7.56044	9.84921	7.4763
1326	MAP3K8	mitogen-activated protein kinase kinase kinase 8 (MAP3K8), mRNA.	0.00671729	0.708502	7.53453	8.2657	8.14931	8.24825	8.85781	8.89878
163702	IL28RA	interleukin 28 receptor, alpha (interferon, lambda receptor) (IL28RA), transcript variant 1, mRNA.	0.00661864	0.708265	6.86145	7.61955	7.44798	7.60884	8.55859	8.15624
728969	LOC728969	PREDICTED: similar to heparan sulfate 6-O-sulfotransferase 1 (LOC728969), mRNA.	0.000957053	0.700192	7.52043	7.58862	7.58157	7.89396	8.28796	8.28176
3662	IRF4	interferon regulatory factor 4 (IRF4), mRNA.	0.00047162	0.695702	7.02454	7.1125	7.10142	7.49941	7.84504	7.79713
2079	ERH	enhancer of rudimentary homolog (Drosophila) (ERH), mRNA.	0.00408019	0.695541	9.03993	9.07803	9.48324	9.46634	9.80984	9.77357
164668	APOBEC3H	apolipoprotein B mRNA editing enzyme, catalytic polypeptide-like 3H (APOBEC3H), mRNA.	0.00329852	0.692749	8.38085	8.6613	7.85707	9.33213	9.07359	8.87171
4258	MGST2	microsomal glutathione S-transferase 2 (MGST2), mRNA.	0.022188	0.692486	7.63474	7.47166	7.97794	8.32723	7.57735	9.24785
3683	ITGAL	integrin, alpha L (antigen CD11A (p180), lymphocyte function-associated antigen 1; alpha polypeptide) (ITGAL), mRNA.	0.0305969	0.691958	10.9359	12.1203	11.2507	12.1203	11.9426	11.5886
22918	CD93	CD93 molecule (CD93), mRNA.	0.00888484	0.69128	6.48955	6.82308	6.72059	7.41187	7.05092	8.73265
9832	JAKMIP2	janus kinase and microtubule interacting protein 2 (JAKMIP2), mRNA.	0.0430174	0.690652	7.52748	7.82583	7.06427	8.21813	8.60236	7.06241
100049587	SIGLEC14	sialic acid binding Ig-like lectin 14 (SIGLEC14), mRNA.	0.0145418	0.688864	6.72017	7.0245	6.8851	7.57396	7.08742	9.24084
55969	C20orf24	chromosome 20 open reading frame 24 (C20orf24), transcript variant 1, mRNA.	0.000316178	0.688842	11.2082	11.3477	11.1342	11.7022	11.897	11.9181
319101	KRT73	keratin 73 (KRT73), mRNA.	0.000298748	0.687739	6.84082	7.115	6.86389	7.55163	7.5036	7.57167
642909	LOC642909	PREDICTED: misc_RNA (LOC642909), miscRNA.	0.000957863	0.687653	6.93591	6.81595	6.8148	7.52982	7.17574	7.5036
1870	E2F2	E2F transcription factor 2 (E2F2), mRNA.	0.0236019	0.683844	9.18676	8.19225	8.23794	8.82955	8.92178	9.27432
1848	DUSP6	dual specificity phosphatase 6 (DUSP6), transcript variant 2, mRNA.	0.00978098	0.682919	7.93129	8.13953	7.69072	8.61421	8.11685	9.44864
94120	SYTL3	synaptotagmin-like 3 (SYTL3), mRNA.	0.00992381	0.682115	9.09612	9.44428	9.07863	9.79647	9.77823	9.27198
10538	BATF	basic leucine zipper transcription factor, ATF-like (BATF), mRNA.	0.000551631	0.679616	8.53662	8.72025	8.33516	9.15431	9.21623	9.39068
55959	SULF2	sulfatase 2 (SULF2), transcript variant 1, mRNA.	0.0108198	0.678526	6.74427	6.85622	6.6567	7.42279	7.00594	8.64842
64218	SEMA4A	sema domain, immunoglobulin domain (Ig), transmembrane domain (TM) and short cytoplasmic domain, (semaphorin) 4A (SEMA4A), mRNA.	0.0329909	0.678272	7.79559	7.94658	7.76457	8.47387	7.50714	9.14681
10867	TSPAN9	tetraspanin 9 (TSPAN9), mRNA.	0.0121019	0.676866	7.28219	7.12931	7.30981	7.95905	7.21058	8.20769
4171	MCM2	minichromosome maintenance complex component 2 (MCM2), mRNA.	0.00113938	0.676724	7.34499	7.4101	7.37091	8.04763	7.69817	8.14237
439921	MXRA7	matrix-remodelling associated 7 (MXRA7), transcript variant 3, mRNA.	0.00273284	0.676446	7.38736	7.6349	7.32319	8.0638	8.7118	7.96932
7414	VCL	vinculin (VCL), transcript variant 1, mRNA.	0.00637835	0.676438	11.8567	11.3577	11.1394	12.0342	12.3403	11.8115
23654	PLXNB2	plexin B2 (PLXNB2), mRNA.	0.0181945	0.671141	6.8765	6.87479	6.80975	7.54593	6.90363	9.11222
59	ACTA2	actin, alpha 2, smooth muscle, aorta (ACTA2), mRNA.	0.0103129	0.666886	8.53227	9.64035	9.45725	9.61323	10.1391	10.1241
2647	BLOC1S1	biogenesis of lysosome-related organelles complex-1, subunit 1 (BLOC1S1), mRNA.	0.0104587	0.66611	8.70852	9.30579	8.50791	9.37463	9.48343	9.16282
3604	TNFRSF9	tumor necrosis factor receptor superfamily, member 9 (TNFRSF9), mRNA.	0.00322621	0.663218	6.87872	6.82478	6.81143	7.84482	7.1117	7.48799
53637	S1PR5	sphingosine-1-phosphate receptor 5 (S1PR5), mRNA.	0.00876697	0.660594	10.4797	10.6609	9.51403	11.1403	11.5525	10.6888
90007	MIDN	midnolin (MIDN), mRNA.	0.000539386	0.65842	8.91231	8.93696	9.06612	9.59538	9.42671	9.7742
100133583	LOC100133583	PREDICTED: similar to major histocompatibility complex, class II, DQ beta 1, transcript variant 2 (LOC100133583), mRNA.	0.0049718	0.65746	7.14499	7.71111	7.55743	8.16779	8.21489	9.36893
9256	BZRAP1	benzodiazapine receptor (peripheral) associated protein 1 (BZRAP1), mRNA.	0.0033945	0.65517	7.94511	8.21575	7.93007	9.30202	8.60028	8.53885
7045	TGFBI	transforming growth factor, beta-induced, 68kDa (TGFBI), mRNA.	0.0239902	0.653841	7.41025	8.62747	8.0153	8.66914	8.15907	10.7015
11186	RASSF1	Ras association (RalGDS/AF-6) domain family member 1 (RASSF1), transcript variant A, mRNA.	0.00932845	0.653129	10.3345	10.646	10.0516	11.0112	10.9876	10.5024
57178	ZMIZ1	zinc finger, MIZ-type containing 1 (ZMIZ1), mRNA.	0.000736574	0.649539	9.09311	8.91175	9.13776	9.74265	9.46087	9.75096
113130	CDCA5	cell division cycle associated 5 (CDCA5), mRNA.	0.00298855	0.641039	6.99415	6.98258	6.81844	7.62362	7.26442	8.00055
124602	KIF19	kinesin family member 19 (KIF19), mRNA.	0.00111696	0.639803	6.79329	7.05536	6.73731	7.29285	7.57295	7.4331
126014	OSCAR	osteoclast associated, immunoglobulin-like receptor (OSCAR), transcript variant 3, mRNA.	0.0174581	0.639667	6.61699	6.75451	6.67758	7.31724	6.76083	8.62245
3560	IL2RB	interleukin 2 receptor, beta (IL2RB), mRNA.	0.0139788	0.636627	11.5511	11.5851	11.344	12.1877	12.3363	11.4543
84557	MAP1LC3A	microtubule-associated protein 1 light chain 3 alpha (MAP1LC3A), transcript variant 2, mRNA.	0.00894371	0.635792	8.05458	8.20221	8.22136	8.838	8.20122	8.90686
58489	FAM108C1	family with sequence similarity 108, member C1 (FAM108C1), mRNA.	0.0051316	0.634791	8.10717	8.58678	8.09961	8.74196	9.1883	8.66559
23287	AGTPBP1	ATP/GTP binding protein 1 (AGTPBP1), mRNA.	0.00214783	0.634542	9.45002	9.73482	9.93004	10.1311	10.4828	10.3694
10079	ATP9A	ATPase, class II, type 9A (ATP9A), mRNA.	0.0139882	0.633739	7.09614	8.09583	8.33307	8.1804	8.72957	8.99817
118788	PIK3AP1	phosphoinositide-3-kinase adaptor protein 1 (PIK3AP1), mRNA.	0.000320505	0.631438	7.73094	7.8481	7.57969	8.36238	8.52572	8.32461
4303	FOXO4	forkhead box O4 (FOXO4), mRNA.	0.0103066	0.630578	9.58948	9.61725	10.0492	9.89297	10.2962	10.2478
84888	SPPL2A	signal peptide peptidase-like 2A (SPPL2A), mRNA.	0.00155972	0.629597	8.90392	8.80067	8.76724	9.43027	9.68055	9.17984
10376	TUBA1B	tubulin, alpha 1b (TUBA1B), mRNA.	0.0023932	0.629192	11.4111	11.6648	11.2643	12.0403	11.9144	12.443
64420	SUSD1	sushi domain containing 1 (SUSD1), mRNA.	0.00225644	0.629192	8.65997	8.89878	8.40989	9.28916	9.79382	9.26018
26227	PHGDH	phosphoglycerate dehydrogenase (PHGDH), mRNA.	0.0326273	0.628904	7.78901	7.98193	8.29944	8.61083	7.79612	9.53758
3956	LGALS1	lectin, galactoside-binding, soluble, 1 (LGALS1), mRNA.	0.00572822	0.627864	10.2469	10.4858	9.66484	10.6785	11.5168	10.8747
29950	SERTAD1	SERTA domain containing 1 (SERTAD1), mRNA.	0.00851836	0.62429	8.23711	8.01427	8.00762	8.63856	8.18643	8.91962
55165	CEP55	centrosomal protein 55kDa (CEP55), mRNA.	0.000818807	0.624124	6.74651	6.80248	6.58995	7.58533	7.18748	7.37064
83982	IFI27L2	interferon, alpha-inducible protein 27-like 2 (IFI27L2), mRNA.	0.000815726	0.622782	9.5433	9.75634	9.53623	10.1716	9.97666	10.1661
5111	PCNA	proliferating cell nuclear antigen (PCNA), transcript variant 1, mRNA.	0.00129754	0.622443	8.98836	8.75107	8.67979	9.37351	9.39785	9.1737
1164	CKS2	CDC28 protein kinase regulatory subunit 2 (CKS2), mRNA.	7.26858e-05	0.621915	7.5488	7.47152	7.38662	8.09344	8.11395	8.03529
401124	FLJ16686	PREDICTED: FLJ16686 protein (FLJ16686), mRNA.	0.00939174	0.620977	7.32464	7.96203	7.58044	8.79724	8.20142	7.904
3055	HCK	hemopoietic cell kinase (HCK), mRNA.	0.0253566	0.620312	6.9244	7.0416	7.185	7.66191	6.99481	9.20542
79156	PLEKHF1	pleckstrin homology domain containing, family F (with FYVE domain) member 1 (PLEKHF1), mRNA.	0.00608243	0.620186	10.2705	10.1783	9.84008	10.7984	11.124	10.3379
54530	C1orf218	chromosome 1 open reading frame 218 (C1orf218), mRNA.	0.00400437	0.620121	9.01195	9.06474	9.07783	9.25476	9.91186	9.68486
645442	LOC645442	PREDICTED: hypothetical protein LOC645442 (LOC645442), mRNA.	0.000111016	0.617597	7.01099	7.1588	6.98939	7.62859	7.59372	7.6635
80256	KIAA1539	KIAA1539 (KIAA1539), mRNA.	0.00221661	0.616458	7.58806	7.76352	7.41835	7.90238	8.20452	8.21489
157506	RDH10	retinol dehydrogenase 10 (all-trans) (RDH10), mRNA.	0.0124051	0.609914	7.276	7.33576	7.20197	7.88591	8.3492	7.31218
26270	FBXO6	F-box protein 6 (FBXO6), mRNA.	0.00334403	0.609586	8.47286	8.33595	7.81086	9.00761	8.73176	8.94554
29108	PYCARD	PYD and CARD domain containing (PYCARD), transcript variant 2, mRNA.	0.00854608	0.6093	9.67089	9.84812	9.21974	10.4063	9.80154	10.2802
2896	GRN	granulin (GRN), mRNA.	0.0180064	0.607104	7.17729	7.28412	7.17259	7.7844	7.37054	9.2001
1124	CHN2	chimerin (chimaerin) 2 (CHN2), transcript variant 2, mRNA.	0.0036269	0.6063	8.21533	8.47965	8.789	9.08595	8.91175	9.14386
5521	PPP2R2B	protein phosphatase 2 (formerly 2A), regulatory subunit B, beta isoform (PPP2R2B), transcript variant 5, mRNA.	0.0180632	0.601726	9.81689	10.0588	9.8414	10.4431	11.1893	9.92851
356	FASLG	Fas ligand (TNF superfamily, member 6) (FASLG), mRNA.	0.0313364	0.600992	7.2609	7.53419	6.92276	7.86189	8.20974	7.07841
5551	PRF1	perforin 1 (pore forming protein) (PRF1), transcript variant 1, mRNA.	0.0482313	0.600106	12.0925	12.1103	11.1017	12.6926	12.8548	11.4222
10316	NMUR1	neuromedin U receptor 1 (NMUR1), mRNA.	0.0248623	0.59905	7.4376	7.30477	6.69448	7.90382	8.52232	7.06317
57823	SLAMF7	SLAM family member 7 (SLAMF7), mRNA.	0.00743648	0.59896	8.29888	8.58945	8.01283	8.89784	8.9224	8.54809
646347	LOC646347	PREDICTED: misc_RNA (LOC646347), miscRNA.	0.000827529	0.598854	8.68596	8.83464	8.70317	9.35049	9.07863	9.30202
8507	ENC1	ectodermal-neural cortex (with BTB-like domain) (ENC1), mRNA.	0.00722703	0.594656	7.04666	7.89753	7.78476	8.37941	8.0796	8.96362
9242	MSC	musculin (activated B-cell factor-1) (MSC), mRNA.	0.0029744	0.593152	6.83484	7.0872	6.90264	7.17653	7.49579	7.55103
139716	GAB3	GRB2-associated binding protein 3 (GAB3), transcript variant 1, mRNA.	0.0326474	0.592065	8.72326	9.58908	8.76007	9.35213	9.65347	9.22697
1890	ECGF1	endothelial cell growth factor 1 (platelet-derived) (ECGF1), mRNA.	0.0320216	0.59027	10.1023	10.076	10.0026	10.6663	9.91994	12.4972
54436	SH3TC1	SH3 domain and tetratricopeptide repeats 1 (SH3TC1), mRNA.	0.0430277	0.589299	7.22891	8.15367	7.14805	7.78724	7.81821	7.98193
3221	HOXC4	homeobox C4 (HOXC4), transcript variant 1, mRNA.	0.00132148	0.588448	7.37894	7.44473	7.56361	7.95306	8.40082	8.03318
83930	STARD3NL	STARD3 N-terminal like (STARD3NL), mRNA.	0.00237896	0.587051	7.61301	7.51552	7.57336	8.16042	8.64952	8.01566
642083	LOC642083	PREDICTED: hypothetical protein LOC642083 (LOC642083), mRNA.	0.00418153	0.582211	7.75914	7.87327	7.89386	8.45549	9.00692	8.21302
23208	SYT11	synaptotagmin XI (SYT11), mRNA.	0.00393661	0.581637	10.554	10.4952	10.3469	11.0768	11.4667	10.777
171423	PDIA3P	protein disulfide isomerase family A, member 3 pseudogene (PDIA3P), non-coding RNA.	0.0135342	0.581634	8.70124	8.41533	8.39365	8.99696	9.07097	8.54288
5660	PSAP	prosaposin (PSAP), transcript variant 1, mRNA.	0.00963653	0.580125	11.4861	11.6981	11.485	12.0662	11.8315	12.851
440823	MIAT	myocardial infarction associated transcript (non-protein coding) (MIAT), non-coding RNA.	0.0351444	0.576766	8.7617	9.81605	9.16491	9.8718	9.74168	9.37965
8682	PEA15	phosphoprotein enriched in astrocytes 15 (PEA15), mRNA.	0.0116291	0.575364	8.62659	8.80851	8.92178	9.00138	9.38387	10.199
3833	KIFC1	kinesin family member C1 (KIFC1), mRNA.	0.00176779	0.568748	6.8312	6.95475	6.72741	7.45741	7.13617	7.39995
3303	HSPA1A	heat shock 70kDa protein 1A (HSPA1A), mRNA.	0.00447679	0.56466	8.0602	8.33458	7.74649	8.60317	9.17341	8.62486
51056	LAP3	leucine aminopeptidase 3 (LAP3), mRNA.	0.00258676	0.564349	8.69082	8.6221	8.37027	8.87279	9.18645	9.1911
2539	G6PD	glucose-6-phosphate dehydrogenase (G6PD), transcript variant 1, mRNA.	0.00720251	0.563381	10.2331	10.456	10.0989	10.7965	10.4342	10.9593
51228	GLTP	glycolipid transfer protein (GLTP), mRNA.	0.00167931	0.559442	10.7617	11.0331	10.7715	11.3309	11.3813	11.1966
5920	RARRES3	retinoic acid receptor responder (tazarotene induced) 3 (RARRES3), mRNA.	0.0122675	0.554771	11.9118	12.1416	11.9225	12.4773	12.574	12.0375
284367	SIGLECP3	sialic acid binding Ig-like lectin, pseudogene 3 (SIGLECP3), non-coding RNA.	0.0349163	0.554085	7.45303	7.82426	7.01788	8.00712	8.49149	7.34033
334	APLP2	amyloid beta (A4) precursor-like protein 2 (APLP2), mRNA.	0.0176757	0.553719	7.66321	7.92549	7.69866	8.25237	7.7535	8.41729
8510	MMP23B	matrix metallopeptidase 23B (MMP23B), mRNA.	0.0073197	0.552668	8.9788	8.91435	7.8213	9.75677	9.46702	9.43129
3428	IFI16	interferon, gamma-inducible protein 16 (IFI16), mRNA.	0.0068073	0.552561	9.34125	9.36497	9.54417	9.91186	10.8214	9.91753
3004	GZMM	granzyme M (lymphocyte met-ase 1) (GZMM), mRNA.	0.0487287	0.549172	9.56532	10.0824	9.506	10.2869	10.1145	9.61323
79811	SLTM	SAFB-like, transcription modulator (SLTM), transcript variant 1, mRNA.	0.0172256	0.540625	8.95468	8.93806	9.35865	9.175	9.58482	9.49531
122416	ANKRD9	ankyrin repeat domain 9 (ANKRD9), mRNA.	0.0134059	0.538378	7.68505	7.43863	7.44092	7.97929	7.63941	8.45446
440915	FKSG30	actin-like protein (FKSG30), mRNA.	0.0208309	0.536127	11.0963	11.1562	10.5726	11.6324	11.7619	10.9686
8905	AP1S2	adaptor-related protein complex 1, sigma 2 subunit (AP1S2), mRNA.	0.00781148	0.53542	9.84812	9.82556	9.84812	10.3835	10.2284	11.2162
222166	C7orf41	chromosome 7 open reading frame 41 (C7orf41), mRNA.	0.0195929	0.535254	8.28176	8.58445	8.93667	9.11971	8.70564	9.4199
375387	LRRC33	leucine rich repeat containing 33 (LRRC33), mRNA.	0.00161969	0.530593	8.1976	8.05956	7.99479	8.59015	8.50158	8.87106
9022	CLIC3	chloride intracellular channel 3 (CLIC3), mRNA.	0.00828256	0.52417	9.12962	9.03113	8.54382	9.5553	9.80243	9.20871
7153	TOP2A	topoisomerase (DNA) II alpha 170kDa (TOP2A), mRNA.	0.00137449	0.520133	6.74366	6.70218	6.60557	7.22231	7.13767	7.53202
695	BTK	Bruton agammaglobulinemia tyrosine kinase (BTK), mRNA.	0.0245229	0.519965	6.77112	6.99056	6.9958	7.51052	7.04814	8.99029
836	CASP3	caspase 3, apoptosis-related cysteine peptidase (CASP3), transcript variant beta, mRNA.	0.00665963	0.519033	8.71633	9.21224	9.11436	9.31855	9.63339	9.84188
5580	PRKCD	protein kinase C, delta (PRKCD), transcript variant 1, mRNA.	0.00517468	0.518116	9.34573	9.30006	9.38476	9.82459	9.86385	10.5904
10228	STX6	syntaxin 6 (STX6), mRNA.	0.00500776	0.5116	8.14475	8.27131	8.44844	8.54536	9.01302	8.78291
8073	PTP4A2	PREDICTED: protein tyrosine phosphatase type IVA, member 2, transcript variant 4 (PTP4A2), mRNA.	0.000246051	0.506624	12.8548	12.8929	12.9766	13.2994	13.3996	13.4162
29946	SERTAD3	SERTA domain containing 3 (SERTAD3), transcript variant 1, mRNA.	0.00920283	0.506136	7.21794	7.47258	7.58659	7.62984	7.97872	8.30959
6513	SLC2A1	solute carrier family 2 (facilitated glucose transporter), member 1 (SLC2A1), mRNA.	0.00446682	0.505393	8.80851	9.3615	9.11254	9.58697	9.90473	9.61793
5527	PPP2R5C	protein phosphatase 2, regulatory subunit B', gamma isoform (PPP2R5C), transcript variant 4, mRNA.	0.00651593	0.504809	10.1085	10.0987	9.80817	10.6035	10.9536	10.2818
5699	PSMB10	proteasome (prosome, macropain) subunit, beta type, 10 (PSMB10), mRNA.	0.0200836	0.50275	12.704	12.6173	12.5081	13.222	12.5823	13.12
27347	STK39	serine threonine kinase 39 (STE20/SPS1 homolog, yeast) (STK39), mRNA.	0.0134547	0.500828	9.42986	9.59792	9.32542	9.93069	10.1585	9.52977
168544	ZNF467	zinc finger protein 467 (ZNF467), mRNA.	0.0286004	0.499785	7.62429	7.61931	7.57612	8.11909	7.72498	9.69192
79650	C16orf57	chromosome 16 open reading frame 57 (C16orf57), mRNA.	0.000137241	0.499618	9.02701	9.02027	8.95984	9.60119	9.51989	9.45821
9735	KNTC1	kinetochore associated 1 (KNTC1), mRNA.	0.00240774	0.49911	7.93853	7.96022	8.17021	8.29119	8.4701	8.45933
7846	TUBA1A	tubulin, alpha 1a (TUBA1A), mRNA.	0.00360273	0.498356	12.0098	12.1628	11.8851	12.4254	12.5081	12.9054
7319	UBE2A	ubiquitin-conjugating enzyme E2A (RAD6 homolog) (UBE2A), transcript variant 3, mRNA.	0.0110069	0.498029	8.96405	9.21315	8.86391	9.46208	9.86818	9.21127
10109	ARPC2	actin related protein 2/3 complex, subunit 2, 34kDa (ARPC2), transcript variant 1, mRNA.	0.00280046	0.496469	12.5975	12.9405	12.6614	13.2162	13.1579	13.1047
10477	UBE2E3	PREDICTED: ubiquitin-conjugating enzyme E2E 3 (UBC4/5 homolog, yeast), transcript variant 4 (UBE2E3), mRNA.	0.0343471	0.495302	9.32159	9.57942	9.28014	9.81742	9.81689	9.32759
100131940	LOC100131940	PREDICTED: misc_RNA (LOC100131940), miscRNA.	0.0044524	0.493304	9.13776	9.21935	8.96405	9.63107	9.88454	9.39099
51388	NIP7	nuclear import 7 homolog (S. cerevisiae) (NIP7), mRNA.	0.00448077	0.492397	9.32346	9.30202	9.09696	9.88635	9.79442	9.47047
26056	RAB11FIP5	RAB11 family interacting protein 5 (class I) (RAB11FIP5), mRNA.	0.0132277	0.491482	8.2233	7.86031	7.66242	8.3518	9.16013	8.31014
2000	ELF4	E74-like factor 4 (ets domain transcription factor) (ELF4), mRNA.	0.00196642	0.489616	9.73518	9.77511	9.43317	10.2248	10.0793	10.2512
643035	LOC643035	PREDICTED: similar to CG33096-PB, isoform B, transcript variant 3 (LOC643035), mRNA.	0.025087	0.48738	9.07243	9.41397	8.93374	9.68668	9.55981	9.18676
55501	CHST12	carbohydrate (chondroitin 4) sulfotransferase 12 (CHST12), mRNA.	0.00179561	0.482194	9.27675	9.17153	9.21339	9.51914	9.85078	9.69558
3987	LIMS1	PREDICTED: LIM and senescent cell antigen-like domains 1 (LIMS1), mRNA.	0.0326273	0.472615	9.4263	9.66708	9.64917	10.1218	9.4808	10.2015
55082	ARGLU1	arginine and glutamate rich 1 (ARGLU1), mRNA.	0.0314207	0.470609	11.3955	11.4173	11.8899	11.6441	12.3218	11.8879
25932	CLIC4	chloride intracellular channel 4 (CLIC4), nuclear gene encoding mitochondrial protein, mRNA.	0.00946929	0.470545	6.67511	6.7751	6.76783	6.8647	7.4616	7.23837
3418	IDH2	isocitrate dehydrogenase 2 (NADP+), mitochondrial (IDH2), nuclear gene encoding mitochondrial protein, mRNA.	0.0364549	0.46968	9.05956	9.77459	8.69759	10.0105	9.52924	9.48981
11000	SLC27A3	solute carrier family 27 (fatty acid transporter), member 3 (SLC27A3), mRNA.	0.00374488	0.46756	9.62816	10.0117	9.93109	10.3385	10.3987	10.766
121260	SLC15A4	solute carrier family 15, member 4 (SLC15A4), mRNA.	0.00338638	0.467127	8.22815	8.18323	7.96437	8.65036	9.0223	8.55796
8935	SKAP2	src kinase associated phosphoprotein 2 (SKAP2), mRNA.	0.00578478	0.466694	7.95905	8.05921	7.8836	8.42575	8.61597	8.16344
308	ANXA5	annexin A5 (ANXA5), mRNA.	0.0277006	0.465759	10.2584	9.6208	9.76365	10.0415	10.2294	10.5246
10449	ACAA2	acetyl-Coenzyme A acyltransferase 2 (mitochondrial 3-oxoacyl-Coenzyme A thiolase) (ACAA2), nuclear gene encoding mitochondrial protein, mRNA.	0.0136629	0.460629	8.73943	8.65191	8.22488	9.11254	9.3239	8.73648
81603	TRIM8	tripartite motif-containing 8 (TRIM8), mRNA.	0.0109671	0.46037	9.87437	9.94308	9.91372	9.98465	10.3741	10.4828
51257	40604	membrane-associated ring finger (C3HC4) 2 (MARCH2), transcript variant 3, mRNA.	0.0435261	0.459457	8.4775	8.77016	8.42989	8.93696	8.47449	9.09665
4068	SH2D1A	SH2 domain protein 1A, Duncan's disease (lymphoproliferative syndrome) (SH2D1A), mRNA.	0.032626	0.457237	10.6928	11.1394	10.7417	11.4747	11.1989	10.8922
9553	MRPL33	mitochondrial ribosomal protein L33 (MRPL33), nuclear gene encoding mitochondrial protein, transcript variant 1, mRNA.	0.0271606	0.456569	10.0443	9.89996	10.3053	10.108	10.5384	10.5009
303	ANXA2P1	annexin A2 pseudogene 1 (ANXA2P1) on chromosome 4.	0.0149475	0.453528	9.51989	9.68558	9.1911	9.63748	9.98017	9.97342
10221	TRIB1	tribbles homolog 1 (Drosophila) (TRIB1), mRNA.	0.0368828	0.4507	6.53954	6.90824	7.00764	7.35894	6.90539	9.0182
7465	WEE1	WEE1 homolog (S. pombe) (WEE1), mRNA.	0.0091594	0.449687	7.11703	7.22891	7.06684	7.56672	8.10918	7.43103
5694	PSMB6	proteasome (prosome, macropain) subunit, beta type, 6 (PSMB6), mRNA.	0.00960778	0.446419	11.3647	11.2082	11.0246	11.6958	11.367	11.6546
9997	SCO2	SCO cytochrome oxidase deficient homolog 2 (yeast) (SCO2), nuclear gene encoding mitochondrial protein, mRNA.	0.049352	0.443762	8.97925	8.81925	8.35015	9.26301	8.57395	9.80243
302	ANXA2	annexin A2 (ANXA2), transcript variant 2, mRNA.	0.00375168	0.443284	11.5208	11.5914	11.167	11.8701	11.9641	12.0604
22875	ENPP4	ectonucleotide pyrophosphatase/phosphodiesterase 4 (putative function) (ENPP4), mRNA.	0.0318995	0.440582	7.79137	7.96553	7.68534	8.23195	9.16405	7.88231
10227	MFSD10	major facilitator superfamily domain containing 10 (MFSD10), mRNA.	0.0166121	0.437316	11.9945	11.9691	12.2518	12.4318	12.1598	12.5081
4092	SMAD7	SMAD family member 7 (SMAD7), mRNA.	0.0336555	0.43675	8.66713	8.53682	8.24073	8.97357	9.27963	8.44906
161742	SPRED1	sprouty-related, EVH1 domain containing 1 (SPRED1), mRNA.	0.0267438	0.432602	6.82817	7.10342	6.90466	7.33726	6.95075	7.54806
8099	CDK2AP1	cyclin-dependent kinase 2 associated protein 1 (CDK2AP1), mRNA.	0.00382898	0.431193	9.62661	9.61229	9.175	10.0218	10.0435	10.2553
445347	TARP	TCR gamma alternate reading frame protein (TARP), nuclear gene encoding mitochondrial protein, transcript variant 2, mRNA.	0.021552	0.427332	10.1385	10.2382	9.96992	10.5658	11.3975	10.3191
7019	TFAM	transcription factor A, mitochondrial (TFAM), nuclear gene encoding mitochondrial protein, mRNA.	0.0011103	0.427037	8.58353	8.60919	8.59526	9.0223	9.05545	8.85478
64005	MYO1G	myosin IG (MYO1G), mRNA.	0.0435155	0.425236	11.2729	11.6515	11.2082	11.9098	11.6981	11.3777
7206	TRK1	tRNA lysine 1 (TRK1) on chromosome 17.	0.030388	0.423201	8.97285	8.84918	8.65938	9.27238	9.62768	8.82135
9910	RABGAP1L	RAB GTPase activating protein 1-like (RABGAP1L), transcript variant 2, mRNA.	0.0240395	0.422683	8.25582	8.8714	8.39136	8.80479	8.97977	8.81405
8986	RPS6KA4	ribosomal protein S6 kinase, 90kDa, polypeptide 4 (RPS6KA4), transcript variant 2, mRNA.	0.0120795	0.422208	8.12037	8.30991	8.21489	8.31712	8.6371	8.76763
8511	MMP23A	matrix metallopeptidase 23A (MMP23A), mRNA.	0.0226456	0.420914	7.74596	7.69345	6.99194	8.40866	8.11436	7.71148
975	CD81	CD81 molecule (CD81), mRNA.	0.0095866	0.414466	13.0873	13.1795	12.8662	13.6441	13.5018	13.2373
23475	QPRT	quinolinate phosphoribosyltransferase (QPRT), mRNA.	0.00802269	0.414277	7.17414	7.08814	6.91592	7.50242	7.35609	7.89121
28514	DLL1	delta-like 1 (Drosophila) (DLL1), mRNA.	0.0251994	-0.415197	6.86218	7.19331	7.37008	6.77811	6.76681	6.98082
100188949	LOC100188949	hypothetical LOC100188949 (LOC100188949), non-coding RNA.	0.0181586	-0.420361	8.37002	7.93591	8.12924	8.01032	7.69054	7.70888
3702	ITK	IL2-inducible T-cell kinase (ITK), mRNA.	0.0430602	-0.42094	11.7889	12.1271	11.9347	11.5137	12.0342	11.0504
285513	GPRIN3	GPRIN family member 3 (GPRIN3), mRNA.	0.0476153	-0.424405	8.26142	7.54838	8.18643	7.76202	7.49434	7.78201
5333	PLCD1	phospholipase C, delta 1 (PLCD1), mRNA.	0.00432495	-0.427018	8.21402	8.3786	8.28319	8.07456	7.73871	7.85617
25895	FAM119B	family with sequence similarity 119, member B (FAM119B), transcript variant 1, mRNA.	0.0196071	-0.427102	8.07428	8.46277	8.55497	7.66736	8.14608	8.03567
23361	ZNF629	zinc finger protein 629 (ZNF629), mRNA.	0.0237782	-0.428728	7.53329	7.16764	7.77652	7.29854	6.96095	7.10456
9252	RPS6KA5	ribosomal protein S6 kinase, 90kDa, polypeptide 5 (RPS6KA5), transcript variant 1, mRNA.	0.00785284	-0.429836	8.27407	8.1386	8.60129	7.81644	7.84423	8.02414
6146	RPL22	ribosomal protein L22 (RPL22), mRNA.	0.00431393	-0.431818	11.3218	11.0528	11.2371	10.8053	10.9322	10.6678
56829	ZC3HAV1	zinc finger CCCH-type, antiviral 1 (ZC3HAV1), transcript variant 2, mRNA.	0.0210579	-0.432526	10.9802	11.032	10.9774	10.5221	11.0059	10.5477
57124	CD248	CD248 molecule, endosialin (CD248), mRNA.	0.0129709	-0.439037	7.28829	7.42587	8.08463	6.82035	6.98684	7.14182
7710	ZNF154	zinc finger protein 154 (pHZ-92) (ZNF154), mRNA.	0.0436589	-0.43957	7.10732	7.55242	7.96374	7.11285	7.04156	7.39165
4860	NP	nucleoside phosphorylase (NP), mRNA.	0.0356664	-0.439826	9.11406	8.91948	8.48137	8.67863	8.47255	8.47965
115362	GBP5	guanylate binding protein 5 (GBP5), mRNA.	0.0147711	-0.439829	11.4536	11.5646	11.2985	11.2892	11.0138	10.617
29926	GMPPA	GDP-mannose pyrophosphorylase A (GMPPA), transcript variant 2, mRNA.	0.006465	-0.439929	9.47254	9.23912	9.30837	9.16238	8.8417	8.86844
91782	CHMP7	CHMP family, member 7 (CHMP7), mRNA.	0.000818789	-0.440083	8.04323	7.8836	7.90524	7.54857	7.36365	7.46516
58516	FAM60A	family with sequence similarity 60, member A (FAM60A), transcript variant 1, mRNA.	0.00433254	-0.441624	9.77685	10.1872	9.82943	9.45689	9.38781	9.07783
10273	STUB1	STIP1 homology and U-box containing protein 1 (STUB1), mRNA.	0.0382704	-0.44382	9.24842	9.29305	8.97408	9.21841	8.8046	8.67902
221442	LOC221442	hypothetical protein LOC221442 (LOC221442), mRNA.	0.00604587	-0.445465	8.096	8.1238	8.4819	7.67537	7.93129	7.67833
100131187	LOC100131187	KAT protein (LOC100131187), mRNA.	0.00330005	-0.445725	8.91139	8.81822	8.89813	8.68725	8.40989	8.4524
400916	CHCHD10	coiled-coil-helix-coiled-coil-helix domain containing 10 (CHCHD10), mRNA.	0.0197964	-0.446311	10.1523	9.64763	10.1172	9.67089	9.31224	9.72563
221937	FOXK1	forkhead box K1 (FOXK1), mRNA.	0.00859394	-0.446505	9.35311	9.44864	9.5417	9.10953	9.00213	8.41985
9823	ARMCX2	armadillo repeat containing, X-linked 2 (ARMCX2), mRNA.	0.0138356	-0.446911	7.1526	7.11404	6.96993	7.01889	6.62072	6.66713
441461	LOC441461	PREDICTED: hypothetical gene supported by BC030123 (LOC441461), mRNA.	0.00402034	-0.44786	7.22822	7.03658	7.2729	6.95119	6.73601	6.78036
22820	COPG	coatomer protein complex, subunit gamma (COPG), mRNA.	0.0227867	-0.448906	9.02848	9.1474	8.62151	8.77385	8.57957	8.38367
148932	MOBKL2C	MOB1, Mps One Binder kinase activator-like 2C (yeast) (MOBKL2C), transcript variant 2, mRNA.	0.014189	-0.449363	9.29196	9.33692	8.89929	8.91231	8.84259	8.83035
114822	RHPN1	rhophilin, Rho GTPase binding protein 1 (RHPN1), mRNA.	0.000409174	-0.451373	7.56778	7.59269	7.56191	7.21022	7.02429	7.11641
92106	MGC15763	hypothetical protein BC008322 (MGC15763), mRNA.	0.00446452	-0.451526	8.11376	8.21864	8.64429	7.64357	7.79743	7.76712
9238	TBRG4	transforming growth factor beta regulator 4 (TBRG4), transcript variant 2, mRNA.	0.00594736	-0.451976	9.25672	9.19425	9.05162	9.00008	8.74228	8.68298
145165	FAM10A4	family with sequence similarity 10, member A4 pseudogene (FAM10A4), non-coding RNA.	0.00454802	-0.452182	9.92365	9.62988	9.45083	9.1777	9.23661	9.06295
9781	RNF144	ring finger protein 144 (RNF144), mRNA.	0.0423727	-0.453723	9.15255	9.11173	8.98193	8.65801	9.21419	8.34143
84266	ALKBH7	alkB, alkylation repair homolog 7 (E. coli) (ALKBH7), mRNA.	0.0170088	-0.45437	8.22542	8.14429	7.93899	8.04217	7.6679	7.68992
143666	LOC143666	PREDICTED: hypothetical protein LOC143666 (LOC143666), mRNA.	0.00224264	-0.454514	7.93591	7.90945	8.17584	7.48139	7.48118	7.66032
2317	FLNB	filamin B, beta (actin binding protein 278) (FLNB), mRNA.	0.00433087	-0.458616	8.52182	8.88789	8.41308	8.17067	7.98123	8.0632
7050	TGIF1	TGFB-induced factor homeobox 1 (TGIF1), transcript variant 2, mRNA.	0.00263266	-0.459584	9.69761	9.88588	9.90737	9.4263	9.50442	9.22825
9882	TBC1D4	TBC1 domain family, member 4 (TBC1D4), mRNA.	0.0244157	-0.460219	8.17118	8.54199	8.98366	8.32043	7.97104	8.08177
966	CD59	CD59 molecule, complement regulatory protein (CD59), transcript variant 4, mRNA.	0.00134195	-0.461013	7.51576	7.32376	7.49315	7.03213	7.08823	6.90269
338773	TMEM119	transmembrane protein 119 (TMEM119), mRNA.	0.0156553	-0.461338	7.25211	7.10336	7.72331	6.79077	6.77106	7.13255
9710	KIAA0355	KIAA0355 (KIAA0355), mRNA.	0.00252974	-0.46354	9.01627	8.90101	9.3244	8.43154	8.56528	8.55273
3706	ITPKA	inositol 1,4,5-trisphosphate 3-kinase A (ITPKA), mRNA.	0.00623418	-0.470056	8.06633	7.3274	7.3496	6.88309	6.7877	6.87954
64919	BCL11B	B-cell CLL/lymphoma 11B (zinc finger protein) (BCL11B), transcript variant 1, mRNA.	0.0327897	-0.472168	10.8646	10.9559	11.1947	10.4358	11.0828	10.4837
25945	PVRL3	poliovirus receptor-related 3 (PVRL3), mRNA.	0.00502881	-0.473084	7.69757	7.46863	7.67131	7.19823	7.29969	6.85262
3075	CFH	complement factor H (CFH), transcript variant 2, mRNA.	0.00565791	-0.476015	7.91192	7.37968	7.54838	7.07236	7.18407	6.80603
127295	LOC127295	PREDICTED: similar to 60S ribosomal protein L36 (LOC127295), mRNA.	0.00566646	-0.476599	11.4484	10.9212	11.2148	10.7382	10.5273	10.7595
727984	LOC727984	PREDICTED: misc_RNA (LOC727984), miscRNA.	0.00409706	-0.477106	9.91186	10.088	10.0882	9.20453	9.61088	9.6584
56271	BEX4	BEX family member 4 (BEX4), mRNA.	0.0472481	-0.477135	8.6017	8.17377	8.73563	8.59782	7.36019	8.12456
89857	KLHL6	kelch-like 6 (Drosophila) (KLHL6), mRNA.	0.000119365	-0.479463	7.41478	7.3964	7.52091	6.96355	6.93532	6.92047
4756	NEO1	neogenin homolog 1 (chicken) (NEO1), mRNA.	0.00806751	-0.479871	8.91307	8.52467	8.87688	8.39701	8.01253	8.43845
4784	NFIX	nuclear factor I/X (CCAAT-binding transcription factor) (NFIX), mRNA.	0.00536792	-0.480354	7.28203	7.49106	7.38484	7.05665	6.47338	6.90448
641848	LOC641848	PREDICTED: similar to ribosomal protein S3a (LOC641848), mRNA.	0.0477466	-0.480593	9.03443	8.78545	9.27198	8.55384	8.4819	9.15324
9531	BAG3	BCL2-associated athanogene 3 (BAG3), mRNA.	0.00360896	-0.481106	7.88983	7.53112	7.80784	7.32673	7.39184	7.22375
79585	CORO7	coronin 7 (CORO7), mRNA.	0.0167658	-0.481385	10.4583	10.2345	10.1328	10.1598	9.24133	9.75311
401537	LOC401537	PREDICTED: misc_RNA (LOC401537), miscRNA.	0.00571878	-0.48317	12.5473	12.2144	12.2405	12.0852	11.7573	11.6918
387841	LOC387841	PREDICTED: similar to ribosomal protein L13a, transcript variant 2 (LOC387841), mRNA.	0.00289053	-0.484563	12.1079	12.443	12.3909	11.9063	11.9353	11.8327
23060	ZNF609	zinc finger protein 609 (ZNF609), mRNA.	0.00100188	-0.486158	7.93156	8.06763	8.04638	7.72108	7.56022	7.53467
80024	SLC24A6	solute carrier family 24 (sodium/potassium/calcium exchanger), member 6 (SLC24A6), mRNA.	0.0166812	-0.486545	9.15514	9.157	9.54104	8.67046	8.43041	9.20591
64598	MOSPD3	motile sperm domain containing 3 (MOSPD3), transcript variant 2, mRNA.	0.0131538	-0.487299	7.89255	7.85633	7.63057	7.71364	7.36903	7.25821
23348	DOCK9	dedicator of cytokinesis 9 (DOCK9), mRNA.	0.00206183	-0.490962	7.95814	7.78527	7.67783	7.4443	7.29431	7.15771
415116	PIM3	PREDICTED: pim-3 oncogene (PIM3), mRNA.	0.0349549	-0.491149	8.32804	8.51316	8.48027	7.98912	7.81192	8.55859
22990	PCNX	pecanex homolog (Drosophila) (PCNX), mRNA.	0.00956881	-0.493714	10.5358	10.1661	10.6484	10.18	9.84964	10.0421
642828	LOC642828	PREDICTED: misc_RNA (LOC642828), miscRNA.	0.00160918	-0.49403	11.4257	11.2371	11.0867	10.8024	10.6308	10.7431
645157	LOC645157	PREDICTED: misc_RNA (LOC645157), miscRNA.	0.000177974	-0.494284	11.4011	11.4455	11.5168	10.9512	10.8429	10.9674
692227	SNORD104	small nucleolar RNA, C/D box 104 (SNORD104), small nucleolar RNA.	0.00560867	-0.503233	9.6098	9.88179	10.0052	9.37855	8.88661	9.40597
57555	NLGN2	neuroligin 2 (NLGN2), mRNA.	0.00265755	-0.504449	7.62738	7.45058	7.79713	7.28896	7.12293	7.09845
4534	MTM1	myotubularin 1 (MTM1), mRNA.	0.00411514	-0.506579	7.85469	7.88806	7.87543	7.36885	7.65988	7.16764
2788	GNG7	guanine nucleotide binding protein (G protein), gamma 7 (GNG7), mRNA.	0.0389998	-0.506609	7.53312	7.45222	8.00726	7.02651	6.91718	7.80129
9905	SGSM2	small G protein signaling modulator 2 (SGSM2), transcript variant 1, mRNA.	0.00561723	-0.50708	11.5426	11.7071	11.9872	11.2001	11.0214	11.4418
494470	RNF165	ring finger protein 165 (RNF165), mRNA.	0.0268598	-0.507529	8.38201	6.94632	7.4221	7.10505	6.72464	6.91457
25845	LOC25845	hypothetical LOC25845 (LOC25845), non-coding RNA.	0.00291368	-0.508504	8.38115	8.13064	8.31327	8.02318	7.80477	7.76904
440055	LOC440055	PREDICTED: similar to ribosomal protein S12 (LOC440055), mRNA.	0.0263479	-0.508674	10.1245	9.64527	10.2131	9.3196	9.61583	9.9101
7805	LAPTM5	lysosomal multispanning membrane protein 5 (LAPTM5), mRNA.	0.0224265	-0.508794	11.4543	11.485	10.9117	11.099	10.9455	10.7395
50649	ARHGEF4	Rho guanine nucleotide exchange factor (GEF) 4 (ARHGEF4), transcript variant 1, mRNA.	0.000747442	-0.509352	6.88966	7.11359	7.10392	6.59648	6.59457	6.56841
650369	LOC650369	PREDICTED: similar to family with sequence similarity 60, member A (LOC650369), mRNA.	0.00228898	-0.511257	10.6593	10.8561	10.9522	10.5131	10.3449	10.3248
84707	BEX2	brain expressed X-linked 2 (BEX2), mRNA.	0.025316	-0.513397	9.28831	8.65127	9.58406	8.79232	7.30433	8.77491
10195	ALG3	asparagine-linked glycosylation 3 homolog (yeast, alpha-1,3-mannosyltransferase) (ALG3), transcript variant 3, mRNA.	0.00203906	-0.513442	7.40789	7.12184	7.31047	6.79703	6.55633	6.87177
59271	C21orf63	chromosome 21 open reading frame 63 (C21orf63), mRNA.	0.00776496	-0.514768	8.64504	8.88884	8.88915	8.37407	8.65233	8.19933
55333	SYNJ2BP	synaptojanin 2 binding protein (SYNJ2BP), mRNA.	0.0290737	-0.519192	8.93282	8.49994	9.15159	8.41363	8.13676	8.82589
79002	C19orf43	chromosome 19 open reading frame 43 (C19orf43), mRNA.	0.0301515	-0.52022	11.6305	11.6706	11.2534	11.5478	11.1103	10.9117
100129379	LOC100129379	PREDICTED: misc_RNA (LOC100129379), miscRNA.	0.0185204	-0.521368	12.3862	12.8868	12.5327	11.9691	12.5473	12.0113
646197	LOC646197	PREDICTED: similar to Heat shock protein HSP 90-beta (HSP 84) (Tumor-specific transplantation 84 kDa antigen) (TSTA) (LOC646197), mRNA.	0.000689942	-0.524566	8.50981	8.50386	8.32747	8.06512	7.97929	7.9046
53347	UBASH3A	ubiquitin associated and SH3 domain containing, A (UBASH3A), transcript variant 2, mRNA.	0.0038842	-0.526043	9.27317	9.39175	9.18983	9.0764	8.67132	8.74713
279	AMY2A	amylase, alpha 2A (pancreatic) (AMY2A), mRNA.	0.00652599	-0.526787	8.86774	9.21999	9.42236	8.55662	8.81217	8.6932
126231	ZNF573	zinc finger protein 573 (ZNF573), mRNA.	0.0395057	-0.528108	7.91279	8.5772	8.59818	7.61598	8.3113	8.0491
56675	NRIP3	nuclear receptor interacting protein 3 (NRIP3), mRNA.	0.0304523	-0.528539	9.30615	7.45351	7.92924	7.4007	7.1666	7.69523
51611	DPH5	DPH5 homolog (S. cerevisiae) (DPH5), transcript variant 1, mRNA.	0.00359479	-0.528914	9.50405	9.26114	9.10725	8.87377	8.73222	8.38522
90871	C9orf123	chromosome 9 open reading frame 123 (C9orf123), mRNA.	0.00506456	-0.530221	8.24328	7.9085	7.96503	7.80434	7.43481	7.40246
114801	TMEM200A	transmembrane protein 200A (TMEM200A), mRNA.	0.000822639	-0.530554	7.4333	7.4063	7.29928	6.87574	7.02444	6.76275
644907	LOC644907	hCG18290 (LOC644907), mRNA.	0.000412897	-0.53088	12.5543	12.3812	12.3982	11.8792	11.6677	11.8673
79415	C17orf62	chromosome 17 open reading frame 62 (C17orf62), transcript variant 3, mRNA.	0.045557	-0.531473	9.96662	9.92469	9.4808	9.85738	9.37373	9.39322
144132	DNHD1	dynein heavy chain domain 1 (DNHD1), mRNA.	0.00981488	-0.531908	7.61258	7.97758	8.08431	7.67594	7.41478	7.44567
84065	TMEM222	transmembrane protein 222 (TMEM222), mRNA.	0.0125637	-0.534276	8.7414	8.78363	8.45992	8.57642	8.20506	8.20712
23353	UNC84A	unc-84 homolog A (C. elegans) (UNC84A), mRNA.	0.014235	-0.535325	8.62177	8.61376	8.55012	8.07844	8.59463	7.98946
6904	TBCD	tubulin folding cofactor D (TBCD), mRNA.	0.030387	-0.537683	10.2849	9.9147	9.53322	9.91372	9.08933	9.37702
100131662	LOC100131662	PREDICTED: hypothetical protein LOC100131662 (LOC100131662), mRNA.	0.00266934	-0.539957	7.11941	6.88961	7.33407	6.69802	6.53712	6.57945
441506	LOC441506	PREDICTED: misc_RNA (LOC441506), miscRNA.	0.00153633	-0.541001	9.38172	9.10953	8.99632	8.66337	8.4157	8.56852
55741	EDEM2	ER degradation enhancer, mannosidase alpha-like 2 (EDEM2), mRNA.	0.000736386	-0.542507	9.96614	9.70264	9.64232	9.16335	8.99874	9.16013
23164	MPRIP	myosin phosphatase Rho interacting protein (MPRIP), transcript variant 2, mRNA.	0.00324727	-0.542528	10.4128	10.1433	10.1845	9.93617	9.4409	9.64199
5339	PLEC1	plectin 1, intermediate filament binding protein 500kDa (PLEC1), transcript variant 1, mRNA.	0.00480336	-0.542706	8.43154	8.45316	8.10768	7.93277	7.88883	7.44013
51107	APH1A	anterior pharynx defective 1 homolog A (C. elegans) (APH1A), transcript variant 1, mRNA.	0.0360938	-0.543406	10.2735	10.1901	9.9113	10.2549	9.52754	9.6467
8435	SOAT2	sterol O-acyltransferase 2 (SOAT2), mRNA.	0.00036246	-0.545006	7.20891	7.44595	7.26103	6.78988	6.71602	6.7109
4790	NFKB1	nuclear factor of kappa light polypeptide gene enhancer in B-cells 1 (NFKB1), mRNA.	0.00291167	-0.548007	11.3049	10.981	11.3115	10.8159	10.5282	10.7569
664	BNIP3	BCL2/adenovirus E1B 19kDa interacting protein 3 (BNIP3), nuclear gene encoding mitochondrial protein, mRNA.	0.0283249	-0.550946	8.65389	9.19806	9.14651	8.59557	8.97506	8.40396
645203	LOC645203	PREDICTED: similar to transmembrane protein 14C (LOC645203), mRNA.	0.00107941	-0.55259	9.37279	9.17559	9.14386	8.623	8.79545	8.4665
400455	LOC400455	PREDICTED: hypothetical LOC400455 (LOC400455), mRNA.	0.00525196	-0.552721	9.9879	9.57401	9.96085	9.38901	9.40813	9.52423
6137	RPL13	ribosomal protein L13 (RPL13), transcript variant 2, mRNA.	0.0297815	-0.553304	10.8736	10.5707	10.9715	10.3203	9.95108	10.9005
2625	GATA3	GATA binding protein 3 (GATA3), transcript variant 2, mRNA.	0.00510141	-0.553518	8.61292	7.88568	8.09322	7.66118	7.44071	7.5397
100132341	C16orf67	chromosome 16 open reading frame 67 (C16orf67), non-coding RNA.	0.000858363	-0.554928	7.96553	7.88248	8.02673	7.4106	7.13276	7.47803
1843	DUSP1	dual specificity phosphatase 1 (DUSP1), mRNA.	0.024458	-0.556015	12.5853	12.6466	12.8421	12.0906	11.9872	12.7955
23641	LDOC1	leucine zipper, down-regulated in cancer 1 (LDOC1), mRNA.	0.00269034	-0.557886	7.71408	7.12018	7.31809	6.7602	6.78258	6.68922
23536	ADAT1	adenosine deaminase, tRNA-specific 1 (ADAT1), mRNA.	0.00708661	-0.558782	9.01221	8.84838	8.90193	8.78727	8.14373	8.34315
550	AUP1	ancient ubiquitous protein 1 (AUP1), transcript variant 1, mRNA.	0.0356651	-0.559658	9.80856	10.0872	9.35213	9.77921	9.13252	9.2489
100131787	LOC100131787	PREDICTED: misc_RNA (LOC100131787), miscRNA.	0.000190417	-0.56065	10.2071	10.2083	10.263	9.64763	9.49531	9.71191
135112	NCOA7	nuclear receptor coactivator 7 (NCOA7), mRNA.	0.0217699	-0.563085	9.48324	9.52924	9.54134	8.96615	9.6094	8.92835
9214	FAIM3	Fas apoptotic inhibitory molecule 3 (FAIM3), mRNA.	0.0359626	-0.564045	11.8829	12.1782	12.133	12.2355	11.3633	11.569
439953	LOC439953	PREDICTED: misc_RNA (LOC439953), miscRNA.	0.0287853	-0.564303	10.3302	10.5149	10.0755	10.4097	9.57795	9.76593
647030	LOC647030	PREDICTED: misc_RNA (LOC647030), miscRNA.	0.00116559	-0.564919	11.4902	11.1144	11.2401	10.6752	10.7361	10.4813
2581	GALC	galactosylceramidase (GALC), transcript variant 2, mRNA.	0.0326592	-0.566177	9.92273	9.82587	9.28329	9.25969	9.68839	8.96615
646527	LOC646527	PREDICTED: misc_RNA (LOC646527), miscRNA.	0.000110969	-0.568747	9.24399	9.11313	9.09257	8.54438	8.44155	8.54908
6840	SVIL	supervillin (SVIL), transcript variant 1, mRNA.	0.0058349	-0.570964	9.40074	8.76573	9.00138	8.43041	8.68573	8.35116
51440	HPCAL4	hippocalcin like 4 (HPCAL4), mRNA.	0.00745739	-0.571724	7.57224	7.35372	8.35826	7.00051	7.06261	6.97555
56650	CLDND1	claudin domain containing 1 (CLDND1), transcript variant 1, mRNA.	0.0152548	-0.571875	10.655	11.1089	11.3207	10.537	10.0776	10.8418
50854	C6orf48	chromosome 6 open reading frame 48 (C6orf48), transcript variant 1, mRNA.	0.000992447	-0.572461	11.8231	11.6601	11.8645	11.2507	11.1034	11.3955
642934	LOC642934	PREDICTED: hypothetical LOC642934 (LOC642934), mRNA.	0.0219279	-0.574917	9.84872	10.6976	10.4569	9.28831	10.1572	9.88201
651202	LOC651202	PREDICTED: similar to large subunit ribosomal protein L36a (LOC651202), mRNA.	0.000329997	-0.576815	10.7829	10.9593	11.013	10.4212	10.3825	10.3449
651309	LOC651309	PREDICTED: hypothetical protein LOC651309 (LOC651309), mRNA.	0.0110131	-0.577429	8.74713	8.99165	9.35667	8.09907	8.41422	8.84106
32	ACACB	acetyl-Coenzyme A carboxylase beta (ACACB), mRNA.	0.000463914	-0.57921	8.49309	8.48137	8.46277	8.06646	7.90216	7.7675
55615	PRR5	proline rich 5 (renal) (PRR5), transcript variant 1, mRNA.	0.00519483	-0.580166	9.73333	9.4754	9.69661	9.46832	9.11645	9.0545
5528	PPP2R5D	protein phosphatase 2, regulatory subunit B', delta isoform (PPP2R5D), transcript variant 1, mRNA.	0.0323868	-0.58081	8.89663	9.11045	8.54536	8.92913	8.29572	8.31582
5293	PIK3CD	phosphoinositide-3-kinase, catalytic, delta polypeptide (PIK3CD), mRNA.	0.0131713	-0.58401	10.2248	10.2451	9.92273	10.0807	9.60208	9.64078
163732	CITED4	Cbp/p300-interacting transactivator, with Glu/Asp-rich carboxy-terminal domain, 4 (CITED4), mRNA.	0.00167615	-0.584741	7.81341	7.96374	7.93535	7.3803	6.87954	7.35061
390183	LOC390183	PREDICTED: misc_RNA (LOC390183), miscRNA.	0.00259078	-0.585757	8.6132	9.19496	8.82827	8.20452	8.33421	8.24251
90673	PPP1R3E	PREDICTED: protein phosphatase 1, regulatory (inhibitor) subunit 3E (PPP1R3E), mRNA.	0.000555804	-0.586864	7.76352	7.90708	8.05554	7.32022	7.13164	7.33169
51310	SLC22A17	solute carrier family 22, member 17 (SLC22A17), transcript variant 1, mRNA.	0.00142569	-0.588655	7.25821	7.39866	7.35836	7.06317	6.76971	6.75542
440927	LOC440927	PREDICTED: similar to 60S acidic ribosomal protein P1, transcript variant 4 (LOC440927), mRNA.	0.000944993	-0.591586	11.6559	11.5426	11.9807	11.0838	10.9651	11.0644
3959	LGALS3BP	lectin, galactoside-binding, soluble, 3 binding protein (LGALS3BP), mRNA.	0.00773739	-0.598533	7.60572	7.34217	7.14852	7.19727	6.67544	6.74364
94039	ZNF101	zinc finger protein 101 (ZNF101), mRNA.	0.00236652	-0.601184	9.1474	9.34946	9.61137	8.95812	8.65266	8.74827
727762	LOC727762	PREDICTED: similar to NADH dehydrogenase (ubiquinone) 1 beta subcomplex, 4, 15kDa, transcript variant 2 (LOC727762), mRNA.	0.00494835	-0.602023	8.62876	9.22348	9.01525	8.41322	8.55796	8.39238
23174	ZCCHC14	zinc finger, CCHC domain containing 14 (ZCCHC14), mRNA.	0.00331579	-0.602048	8.57846	8.22947	8.62696	7.86505	8.152	7.97641
728590	LOC728590	PREDICTED: hypothetical LOC728590 (LOC728590), mRNA.	0.0212226	-0.602959	11.2914	11.1765	11.2382	10.6352	11.3528	10.465
2644	GCHFR	GTP cyclohydrolase I feedback regulator (GCHFR), mRNA.	0.00474982	-0.605555	8.6234	8.29795	8.51444	8.17552	7.48248	7.90888
9021	SOCS3	suppressor of cytokine signaling 3 (SOCS3), mRNA.	0.00109971	-0.605788	7.66804	7.65304	7.5198	7.04725	6.8477	7.23517
80063	ATF7IP2	activating transcription factor 7 interacting protein 2 (ATF7IP2), mRNA.	0.00107013	-0.60635	7.89834	8.13719	8.24229	7.2729	7.53084	7.54916
59277	NTN4	netrin 4 (NTN4), mRNA.	0.0323558	-0.607452	7.92786	7.31736	7.09246	6.70991	7.54662	6.6912
51599	LSR	lipolysis stimulated lipoprotein receptor (LSR), transcript variant 3, mRNA.	0.00137673	-0.608511	7.7129	7.68395	8.06967	7.10439	7.0539	7.33822
391532	LOC391532	PREDICTED: misc_RNA (LOC391532), miscRNA.	0.0232286	-0.60895	9.16139	9.21451	8.7175	9.03498	8.55244	8.49149
9749	PHACTR2	phosphatase and actin regulator 2 (PHACTR2), transcript variant 1, mRNA.	0.0183458	-0.609383	9.46913	8.1911	8.95571	7.92422	8.34633	8.40278
57655	GRAMD1A	GRAM domain containing 1A (GRAMD1A), mRNA.	0.000911287	-0.613797	10.3507	10.5347	10.3741	9.86684	9.41256	9.76029
6133	RPL9	ribosomal protein L9 (RPL9), transcript variant 2, mRNA.	0.000867912	-0.616149	12.3909	12.5035	12.4223	11.8062	12.0999	11.7815
1788	DNMT3A	DNA (cytosine-5-)-methyltransferase 3 alpha (DNMT3A), transcript variant 4, mRNA.	0.000735214	-0.616248	7.83516	7.80237	7.85469	7.47677	7.21891	7.13328
23484	LEPROTL1	leptin receptor overlapping transcript-like 1 (LEPROTL1), mRNA.	0.00703143	-0.617511	9.85507	10.1837	10.2364	9.33504	9.91079	9.5662
144100	PLEKHA7	pleckstrin homology domain containing, family A member 7 (PLEKHA7), mRNA.	0.00105662	-0.617664	7.53153	7.25367	7.06693	6.636	6.4927	6.67323
1937	EEF1G	eukaryotic translation elongation factor 1 gamma (EEF1G), mRNA. XM_935976 XM_935977 XM_935978 XM_935979	0.000589714	-0.618346	12.0775	11.7107	11.8956	11.2773	11.3115	11.2612
7494	XBP1	X-box binding protein 1 (XBP1), transcript variant 2, mRNA.	0.0288595	-0.618475	11.5384	11.1415	10.766	10.523	11.2586	10.0932
79872	CBLL1	Cas-Br-M (murine) ecotropic retroviral transforming sequence-like 1 (CBLL1), mRNA.	0.00556264	-0.61886	9.01168	8.46899	8.91564	8.46126	8.29678	8.24328
85012	TCEAL3	transcription elongation factor A (SII)-like 3 (TCEAL3), transcript variant 2, mRNA.	0.00665472	-0.619083	9.90136	9.54525	10.0461	9.5134	8.76763	9.28227
2254	FGF9	fibroblast growth factor 9 (glia-activating factor) (FGF9), mRNA.	0.00322218	-0.620523	7.46043	7.29302	7.83771	6.78437	7.13212	6.83991
677	ZFP36L1	zinc finger protein 36, C3H type-like 1 (ZFP36L1), mRNA.	0.0128286	-0.620684	10.2443	10.0909	9.89125	9.4618	10.0563	9.4702
10970	CKAP4	cytoskeleton-associated protein 4 (CKAP4), mRNA.	0.0137011	-0.621163	8.14008	7.69778	8.21775	7.51892	6.97298	7.88212
874	CBR3	carbonyl reductase 3 (CBR3), mRNA.	0.00059566	-0.624987	7.46701	7.33923	7.32629	6.71424	6.97253	6.66743
10750	GRAP	GRB2-related adaptor protein (GRAP), mRNA.	0.0111979	-0.625525	10.1697	9.99943	10.394	9.54417	8.49635	9.92469
3615	IMPDH2	IMP (inosine monophosphate) dehydrogenase 2 (IMPDH2), mRNA.	0.003581	-0.627587	10.67	10.0206	10.3186	9.86818	9.50032	9.691
388076	LOC388076	PREDICTED: hypothetical LOC388076 (LOC388076), mRNA.	0.00182637	-0.629626	10.8141	10.978	10.6567	10.4057	9.91407	10.1845
6448	SGSH	N-sulfoglucosamine sulfohydrolase (sulfamidase) (SGSH), mRNA.	0.00145436	-0.62967	10.6068	10.599	10.5449	10.2058	9.68237	9.96932
171425	CLYBL	citrate lyase beta like (CLYBL), mRNA.	0.00156054	-0.63019	8.97812	8.8911	9.07989	8.68653	8.29757	8.34793
4034	LRCH4	leucine-rich repeats and calponin homology (CH) domain containing 4 (LRCH4), mRNA.	0.0200979	-0.630505	10.5632	10.9267	10.9991	10.2962	10.1394	10.8726
53834	FGFRL1	fibroblast growth factor receptor-like 1 (FGFRL1), transcript variant 3, mRNA.	0.00120982	-0.630625	8.33085	8.48721	8.42462	8.08983	7.79399	7.70255
163882	C1orf71	chromosome 1 open reading frame 71 (C1orf71), mRNA.	0.0147476	-0.632195	9.00441	8.39903	9.07097	8.3072	8.37222	8.59605
57661	PHRF1	PHD and ring finger domains 1 (PHRF1), mRNA.	0.0096757	-0.634413	7.94148	7.98362	7.47953	7.61781	7.30706	7.27916
2664	GDI1	GDP dissociation inhibitor 1 (GDI1), mRNA.	0.00259155	-0.636101	9.76504	9.75425	9.64712	9.48324	8.95984	9.11815
649049	LOC649049	PREDICTED: similar to acidic ribosomal phosphoprotein P0, transcript variant 3 (LOC649049), mRNA.	0.000984614	-0.641849	11.9691	11.6126	11.5758	10.9876	10.5585	10.9708
974	CD79B	CD79b molecule, immunoglobulin-associated beta (CD79B), transcript variant 3, mRNA.	0.0483178	-0.642218	9.91897	9.74627	9.93069	9.27675	8.94849	10.2584
390354	LOC390354	PREDICTED: similar to ribosomal protein L18a; 60S ribosomal protein L18a, transcript variant 36 (LOC390354), misc RNA.	0.00128148	-0.646622	11.9893	11.6885	11.5851	11.2082	11.0418	10.7715
3487	IGFBP4	insulin-like growth factor binding protein 4 (IGFBP4), mRNA.	0.000512592	-0.647989	7.69833	7.38634	7.3351	6.85481	6.73314	6.73835
1000	CDH2	cadherin 2, type 1, N-cadherin (neuronal) (CDH2), mRNA.	0.000899574	-0.648064	7.72936	7.25544	7.22634	6.64778	6.60272	6.60737
5732	PTGER2	prostaglandin E receptor 2 (subtype EP2), 53kDa (PTGER2), mRNA.	0.0140227	-0.651875	10.6375	10.3449	10.1614	9.69301	10.2641	8.70317
26354	GNL3	guanine nucleotide binding protein-like 3 (nucleolar) (GNL3), transcript variant 1, mRNA.	0.000219827	-0.652792	9.56799	9.43779	9.54261	9.05996	8.84704	8.88982
6176	RPLP1	ribosomal protein, large, P1 (RPLP1), transcript variant 1, mRNA.	0.0074445	-0.656083	10.6828	10.4046	10.3583	9.74854	9.05373	10.239
64423	C14orf173	chromosome 14 open reading frame 173 (C14orf173), transcript variant 2, mRNA.	0.00176894	-0.659797	7.67268	7.32464	7.45043	7.10058	6.63483	6.79064
619207	LOC619207	scavenger receptor protein family member (LOC619207) on chromosome 10.	0.00496175	-0.664114	7.97742	7.35291	7.02084	6.68245	6.7875	6.68879
100093630	SNHG8	small nucleolar RNA host gene 8 (non-protein coding) (SNHG8), non-coding RNA.	0.000775394	-0.666614	9.49833	9.65748	9.44199	8.69692	8.83171	9.09169
8569	MKNK1	MAP kinase interacting serine/threonine kinase 1 (MKNK1), transcript variant 2, mRNA.	0.00329977	-0.67095	9.91256	9.76202	9.4199	9.09107	9.35684	8.92763
6734	SRPR	signal recognition particle receptor (docking protein) (SRPR), mRNA.	0.00874245	-0.672886	9.62145	9.54727	9.30334	9.42471	8.87439	8.73405
51361	HOOK1	hook homolog 1 (Drosophila) (HOOK1), mRNA.	0.00325266	-0.672922	7.40413	6.94171	7.52043	6.82166	6.73121	6.68706
254531	LPCAT4	lysophosphatidylcholine acyltransferase 4 (LPCAT4), mRNA.	0.00383034	-0.673425	8.29598	8.36522	7.89386	7.8638	7.62255	7.42425
969	CD69	CD69 molecule (CD69), mRNA.	0.00100401	-0.683366	9.91656	10.0132	10.0577	9.32981	9.55608	9.04861
6193	RPS5	ribosomal protein S5 (RPS5), mRNA.	0.00998274	-0.684332	13.1579	12.9327	12.4131	12.5678	12.2484	11.6441
729742	LOC729742	PREDICTED: similar to hCG1812832 (LOC729742), mRNA.	0.0218921	-0.68439	12.0033	11.3872	11.9547	11.2703	10.9086	11.8062
3655	ITGA6	integrin, alpha 6 (ITGA6), transcript variant 2, mRNA.	0.000162574	-0.684925	7.49941	7.71695	7.60423	6.9193	6.96016	6.75987
285053	LOC285053	PREDICTED: similar to ribosomal protein L18a, transcript variant 1 (LOC285053), mRNA.	0.0009868	-0.686264	11.9661	11.7906	11.5795	11.2828	11.1043	10.9428
253039	LOC253039	hypothetical LOC253039 (LOC253039), non-coding RNA.	0.0100719	-0.689465	9.36848	8.86535	9.45278	9.05673	8.67902	8.6371
6482	ST3GAL1	ST3 beta-galactoside alpha-2,3-sialyltransferase 1 (ST3GAL1), transcript variant 1, mRNA.	0.00159988	-0.690814	10.0072	9.62703	10.0265	9.31641	9.256	9.46022
89801	PPP1R3F	protein phosphatase 1, regulatory (inhibitor) subunit 3F (PPP1R3F), mRNA.	4.38843e-05	-0.690893	7.86637	7.78702	7.92422	7.26467	7.17548	7.16271
25894	PLEKHG4	pleckstrin homology domain containing, family G (with RhoGef domain) member 4 (PLEKHG4), mRNA.	0.000832279	-0.691103	8.33516	8.096	8.26545	7.57435	7.4163	7.80684
64776	C11orf1	chromosome 11 open reading frame 1 (C11orf1), mRNA.	0.00390114	-0.691166	9.57942	9.09071	9.25969	9.03443	8.56852	8.49577
26119	LDLRAP1	low density lipoprotein receptor adaptor protein 1 (LDLRAP1), mRNA.	0.00114161	-0.692956	8.95012	9.55481	9.0914	8.4758	8.24437	8.39844
58528	RRAGD	Ras-related GTP binding D (RRAGD), mRNA.	0.00567955	-0.693622	7.74443	7.29313	7.96652	7.05081	6.89605	7.34499
373156	GSTK1	glutathione S-transferase kappa 1 (GSTK1), mRNA.	0.00103455	-0.695074	12.6232	12.708	12.4699	12.2144	11.9281	11.7947
644937	LOC644937	PREDICTED: similar to ribosomal protein L10 (LOC644937), mRNA.	0.000259266	-0.695147	9.40434	9.23369	9.20064	8.42595	8.53855	8.70949
9249	DHRS3	dehydrogenase/reductase (SDR family) member 3 (DHRS3), mRNA.	0.00380515	-0.695675	8.85972	9.34036	9.05673	8.7824	8.10544	8.36105
5863	RGL2	ral guanine nucleotide dissociation stimulator-like 2 (RGL2), mRNA.	0.0196222	-0.698661	9.34202	9.4004	8.98419	9.33903	8.47364	8.64335
260294	NSUN5C	NOP2/Sun domain family, member 5C (NSUN5C), transcript variant 1, mRNA.	0.0096536	-0.699543	8.67712	8.96543	8.41136	8.5934	7.97758	7.82495
645515	LOC645515	PREDICTED: misc_RNA (LOC645515), miscRNA.	0.00954837	-0.700658	9.35276	8.98242	8.67557	8.85877	8.28176	8.21067
339122	RAB43	RAB43, member RAS oncogene family (RAB43), mRNA.	0.00229147	-0.700766	8.8285	8.55871	8.83241	8.35759	7.74092	8.12774
57489	ODF2L	outer dense fiber of sperm tails 2-like (ODF2L), transcript variant 2, mRNA.	0.00136155	-0.701688	8.74827	8.27612	8.59739	7.98338	7.8957	7.60288
55893	ZNF395	zinc finger protein 395 (ZNF395), mRNA.	0.000529266	-0.702321	9.89934	9.90296	10.0035	9.20064	8.88165	9.36174
55340	GIMAP5	GTPase, IMAP family member 5 (GIMAP5), mRNA.	0.00186537	-0.702343	11.3058	11.3589	11.1562	10.9212	10.6035	10.3064
7088	TLE1	transducin-like enhancer of split 1 (E(sp1) homolog, Drosophila) (TLE1), mRNA.	0.00102807	-0.702692	7.98487	7.68908	7.52026	6.98639	7.19154	6.87411
389787	LOC389787	PREDICTED: similar to Translationally-controlled tumor protein (TCTP) (p23) (Histamine-releasing factor) (HRF) (Fortilin) (LOC389787), mRNA.	0.00069422	-0.703904	12.2465	12.1742	12.2484	11.4555	11.8501	11.5426
647285	LOC647285	PREDICTED: misc_RNA (LOC647285), miscRNA.	0.00214504	-0.706962	11.1491	10.9276	10.6177	10.4546	10.2206	10.0201
1540	CYLD	cylindromatosis (turban tumor syndrome) (CYLD), transcript variant 1, mRNA.	0.0240116	-0.716113	9.33903	8.20142	9.16889	8.45278	8.13719	8.64876
7128	TNFAIP3	tumor necrosis factor, alpha-induced protein 3 (TNFAIP3), mRNA.	0.00752315	-0.720835	10.8689	11.0791	11.646	9.48159	10.3583	10.846
5476	CTSA	cathepsin A (CTSA), transcript variant 1, mRNA.	0.00329839	-0.726045	10.3186	9.44518	9.46208	8.96326	7.95661	8.73603
387867	LOC387867	PREDICTED: similar to 40S ribosomal protein SA (p40) (34/67 kDa laminin receptor) (Colon carcinoma laminin-binding protein) (NEM/1CHD4) (Multidrug resistance-associated protein MGr1-Ag) (LOC387867), mRNA.	0.0018625	-0.726486	12.5296	12.1765	12.0342	11.8174	11.45	11.3501
22822	PHLDA1	pleckstrin homology-like domain, family A, member 1 (PHLDA1), mRNA.	0.00118442	-0.728578	7.88883	8.00055	7.73436	7.16025	7.45303	6.91899
114783	LMTK3	PREDICTED: lemur tyrosine kinase 3 (LMTK3), mRNA.	0.000802056	-0.73048	8.96727	9.05956	9.19763	8.32908	8.45833	7.89071
391019	LOC391019	PREDICTED: misc_RNA (LOC391019), miscRNA.	0.00162615	-0.733074	9.72611	9.23279	9.0844	8.75254	8.38085	8.49972
2053	EPHX2	epoxide hydrolase 2, cytoplasmic (EPHX2), mRNA.	0.00088044	-0.733155	8.25889	7.81026	7.82112	7.33045	7.08796	6.9095
100131866	LOC100131866	PREDICTED: misc_RNA (LOC100131866), miscRNA.	0.00260656	-0.734143	8.91962	8.78805	8.35569	8.27015	8.05391	7.93329
387825	LOC387825	PREDICTED: misc_RNA (LOC387825), miscRNA.	0.00124799	-0.744162	11.147	11.0282	10.924	10.6828	10.1794	10.2841
391833	LOC391833	PREDICTED: misc_RNA (LOC391833), miscRNA.	0.00160731	-0.745938	11.646	11.55	11.2857	11.1463	10.8041	10.7284
6919	TCEA2	transcription elongation factor A (SII), 2 (TCEA2), transcript variant 2, mRNA.	0.000583566	-0.746806	9.27638	9.18919	9.39322	8.52957	8.39	8.8195
1901	EDG1	endothelial differentiation, sphingolipid G-protein-coupled receptor, 1 (EDG1), mRNA.	0.0111786	-0.752022	10.154	10.165	9.50874	9.40198	9.70589	8.48942
6653	SORL1	sortilin-related receptor, L(DLR class) A repeats-containing (SORL1), mRNA.	0.00254262	-0.754114	11.3294	10.6268	11.0029	10.2262	10.4863	10.2488
100132795	LOC100132795	PREDICTED: misc_RNA (LOC100132795), miscRNA.	0.00588572	-0.754386	11.7156	11.2464	11.7601	10.8776	10.9612	11.372
64174	DPEP2	dipeptidase 2 (DPEP2), mRNA.	0.00817237	-0.755243	9.25553	9.64829	9.65222	8.89305	8.51709	9.4145
30818	KCNIP3	Kv channel interacting protein 3, calsenilin (KCNIP3), transcript variant 1, mRNA.	0.000128845	-0.756426	7.5172	7.24176	7.39728	6.73572	6.64086	6.63436
283991	FAM100B	family with sequence similarity 100, member B (FAM100B), mRNA.	0.00213055	-0.757605	9.2343	9.06158	8.98457	8.71427	7.91095	8.30397
10140	TOB1	transducer of ERBB2, 1 (TOB1), mRNA.	0.0140585	-0.758746	10.7395	9.58324	10.5073	9.4808	9.85008	9.74854
729926	LOC729926	PREDICTED: misc_RNA (LOC729926), miscRNA.	0.00160055	-0.759075	11.2065	11.0586	10.67	10.4971	10.2995	10.294
3326	HSP90AB1	heat shock protein 90kDa alpha (cytosolic), class B member 1 (HSP90AB1), mRNA.	0.000478481	-0.759529	11.2249	11.0953	11.0195	10.655	10.294	10.3357
55697	VAC14	PREDICTED: Vac14 homolog (S. cerevisiae) (VAC14), mRNA.	0.00938317	-0.759574	9.08826	8.8863	8.58397	8.8024	7.86545	8.12672
57134	MAN1C1	mannosidase, alpha, class 1C, member 1 (MAN1C1), mRNA.	0.000677088	-0.763727	8.12861	8.03338	8.06152	7.63662	7.29779	7.12805
400966	RGPD1	RANBP2-like and GRIP domain containing 1 (RGPD1), mRNA.	0.00661492	-0.764624	8.19477	7.83516	7.91984	7.88883	7.15521	6.92505
11040	PIM2	pim-2 oncogene (PIM2), mRNA.	0.000198748	-0.765451	10.7024	10.5702	10.6189	9.85342	9.75166	10.0801
23263	MCF2L	MCF.2 cell line derived transforming sequence-like (MCF2L), mRNA.	0.00135178	-0.766398	7.50476	7.2926	7.44583	7.10673	6.63884	6.67943
22927	HABP4	hyaluronan binding protein 4 (HABP4), mRNA.	0.000483689	-0.766544	8.64842	8.84141	8.95323	8.315	8.00302	8.07487
642989	LOC642989	PREDICTED: similar to 40S ribosomal protein S25 (LOC642989), mRNA.	0.00131836	-0.76942	11.3608	11.2478	11.2703	10.6603	10.5009	9.83293
54681	P4HTM	prolyl 4-hydroxylase, transmembrane (endoplasmic reticulum) (P4HTM), transcript variant 3, mRNA.	0.00189246	-0.77196	9.47858	9.61849	9.13252	8.97925	8.44692	8.70662
3945	LDHB	lactate dehydrogenase B (LDHB), mRNA.	0.00018443	-0.774238	11.7442	11.4099	11.6192	10.8871	10.7407	10.8449
11251	GPR44	G protein-coupled receptor 44 (GPR44), mRNA.	0.00996905	-0.783421	9.12578	7.31218	7.23765	7.13708	6.52876	6.52783
640	BLK	B lymphoid tyrosine kinase (BLK), mRNA.	0.000948799	-0.783523	7.29969	7.50107	7.98641	6.55762	6.71755	6.81121
340547	VSIG1	V-set and immunoglobulin domain containing 1 (VSIG1), mRNA.	0.000201536	-0.788929	7.78174	7.40327	7.5689	6.86004	6.74791	6.77997
6203	RPS9	ribosomal protein S9 (RPS9), mRNA.	0.00373277	-0.789055	12.7162	12.6742	12.2248	12.273	11.8851	11.8077
4306	NR3C2	nuclear receptor subfamily 3, group C, member 2 (NR3C2), mRNA.	0.000532902	-0.791621	8.58397	8.70949	8.5934	7.80178	7.85914	7.25225
221061	FAM171A1	family with sequence similarity 171, member A1 (FAM171A1), mRNA.	0.000357144	-0.79381	8.65074	8.50878	8.29678	7.90776	7.65971	7.71497
347544	LOC347544	PREDICTED: similar to ribosomal protein L18a (LOC347544), mRNA.	0.00155721	-0.795543	10.7715	10.2517	10.3846	10.0154	9.53815	9.58908
50861	STMN3	stathmin-like 3 (STMN3), mRNA.	0.00241895	-0.797881	12.2829	11.9449	12.3956	11.485	11.288	11.8792
4049	LTA	lymphotoxin alpha (TNF superfamily, member 1) (LTA), transcript variant 2, mRNA.	0.000112907	-0.798051	9.12226	8.87439	9.00736	8.20931	8.30659	8.084
9057	SLC7A6	solute carrier family 7 (cationic amino acid transporter, y+ system), member 6 (SLC7A6), transcript variant 2, mRNA.	6.01299e-05	-0.811927	8.15942	8.30811	8.34327	7.49966	7.31703	7.49618
1627	DBN1	drebrin 1 (DBN1), transcript variant 1, mRNA.	0.0059854	-0.812449	10.3485	9.51873	9.81564	9.53393	8.17475	9.00319
259197	NCR3	natural cytotoxicity triggering receptor 3 (NCR3), mRNA.	0.00376336	-0.816868	10.4777	9.36848	9.5826	8.98268	8.76573	7.65853
2081	ERN1	endoplasmic reticulum to nucleus signalling 1 (ERN1), transcript variant 2, mRNA.	0.00357497	-0.820189	10.2058	9.49796	10.1655	9.42782	9.31533	9.34535
3732	CD82	CD82 molecule (CD82), transcript variant 2, mRNA.	0.00350324	-0.822904	9.4199	8.89929	9.26114	8.43823	7.98641	8.86469
10045	SH2D3A	SH2 domain containing 3A (SH2D3A), mRNA.	0.000714324	-0.824911	8.62245	8.48634	8.33595	7.93697	7.35397	7.66143
9397	NMT2	N-myristoyltransferase 2 (NMT2), mRNA.	0.000429837	-0.828088	9.70866	9.98293	9.89996	9.36672	9.00946	9.07187
64781	CERK	ceramide kinase (CERK), transcript variant 1, mRNA.	0.000366476	-0.832653	10.6603	10.6229	10.404	9.79026	10.0682	9.76557
728031	LOC728031	PREDICTED: misc_RNA (LOC728031), miscRNA.	0.00300286	-0.838489	12.5226	12.2957	12.3121	12.1823	11.4578	11.4736
114908	TMEM123	transmembrane protein 123 (TMEM123), mRNA.	0.00479741	-0.839426	10.7436	10.5804	10.8792	9.9042	10.6019	9.61669
80201	HKDC1	hexokinase domain containing 1 (HKDC1), mRNA.	0.00319299	-0.841896	7.64135	7.06734	8.01005	6.7834	6.79946	6.93968
256987	SERINC5	serine incorporator 5 (SERINC5), mRNA.	0.000339893	-0.844384	7.33923	7.59485	7.84234	6.78646	6.75046	6.5688
4234	METTL1	methyltransferase like 1 (METTL1), transcript variant 1, mRNA.	0.000746168	-0.84845	8.8195	8.45833	8.74415	7.8957	7.61429	8.13007
64651	AXUD1	AXIN1 up-regulated 1 (AXUD1), mRNA.	0.00894101	-0.851053	10.1711	9.89877	10.5485	9.32004	9.02653	10.1752
7294	TXK	TXK tyrosine kinase (TXK), mRNA.	0.0154415	-0.86577	7.66118	7.78157	8.03338	6.91581	8.04302	6.74997
4147	MATN2	matrilin 2 (MATN2), transcript variant 1, mRNA.	0.00299679	-0.867291	8.11719	7.74092	7.16542	7.05863	6.82502	6.87362
5355	PLP2	proteolipid protein 2 (colonic epithelium-enriched) (PLP2), mRNA.	0.000355915	-0.872533	8.72561	8.31063	8.69303	7.78397	7.82049	7.90314
645381	LOC645381	PREDICTED: misc_RNA (LOC645381), miscRNA.	0.0010453	-0.876512	8.11214	7.45004	7.92945	7.05294	7.11314	6.73786
51735	RAPGEF6	Rap guanine nucleotide exchange factor (GEF) 6 (RAPGEF6), mRNA.	0.000215204	-0.877358	10.3064	10.2874	10.1674	9.68409	9.41004	9.28079
8660	IRS2	insulin receptor substrate 2 (IRS2), mRNA.	0.00199964	-0.880033	8.00611	7.48775	8.3401	6.96016	7.12608	7.3188
51303	FKBP11	FK506 binding protein 11, 19 kDa (FKBP11), mRNA.	0.000101166	-0.885408	11.2507	11.0418	11.0121	10.2933	9.9677	10.1564
54386	TERF2IP	telomeric repeat binding factor 2, interacting protein (TERF2IP), mRNA.	0.00234192	-0.885537	11.4173	11.569	11.2669	11.1751	10.5318	10.4446
653316	FAM153C	family with sequence similarity 153, member C (FAM153C), mRNA.	0.00377748	-0.886782	7.65252	6.88421	7.65679	6.70745	6.84598	6.76574
8556	CDC14A	CDC14 cell division cycle 14 homolog A (S. cerevisiae) (CDC14A), transcript variant 1, mRNA.	0.00216196	-0.887302	9.08308	8.58983	9.52543	8.19578	7.99242	8.41395
283345	RPL13L	ribosomal protein L13-like (RPL13L), non-coding RNA.	0.000478827	-0.910338	11.0768	10.8151	10.6382	9.90686	9.29787	9.90473
2041	EPHA1	EPH receptor A1 (EPHA1), mRNA.	0.000935488	-0.910705	7.84851	7.31927	7.83132	6.92062	6.75954	7.07339
642181	LOC642181	PREDICTED: similar to scavenger receptor protein family member (LOC642181), mRNA.	0.00141405	-0.914098	8.79275	7.62034	7.65646	6.79512	6.74236	6.68225
388564	LOC388564	PREDICTED: hypothetical gene supported by BC052596 (LOC388564), mRNA.	0.00305103	-0.917441	10.4986	9.58697	10.2232	9.44617	8.49606	9.30579
83719	YPEL3	yippee-like 3 (Drosophila) (YPEL3), transcript variant 1, mRNA.	0.00755561	-0.919381	10.9651	11.1369	10.6028	10.8785	9.98439	10.0458
10758	TRAF3IP2	TRAF3 interacting protein 2 (TRAF3IP2), transcript variant 2, mRNA.	0.0029629	-0.933035	9.4754	8.67661	9.29518	8.36214	7.57473	8.55822
57568	SIPA1L2	signal-induced proliferation-associated 1 like 2 (SIPA1L2), mRNA.	8.11563e-05	-0.934275	8.0491	7.90107	7.89166	6.74837	6.96679	7.12262
51561	IL23A	interleukin 23, alpha subunit p19 (IL23A), mRNA.	0.000101683	-0.936823	8.0153	7.73871	7.97143	7.03461	6.86615	7.13662
26018	LRIG1	leucine-rich repeats and immunoglobulin-like domains 1 (LRIG1), mRNA.	0.000445932	-0.939316	9.58406	10.0577	10.0742	9.05305	9.17886	9.11837
2683	B4GALT1	UDP-Gal:betaGlcNAc beta 1,4- galactosyltransferase, polypeptide 1 (B4GALT1), mRNA.	0.0014594	-0.940369	9.87872	9.76692	9.57379	9.37753	8.58983	8.82655
439949	LOC439949	PREDICTED: hypothetical gene supported by AY007155 (LOC439949), mRNA.	0.00181087	-0.94275	10.4785	10.1831	9.75378	9.37011	9.24035	8.34773
26086	GPSM1	G-protein signaling modulator 1 (AGS3-like, C. elegans) (GPSM1), mRNA.	0.0100422	-0.943898	8.43605	7.82658	8.5262	7.49215	7.42609	8.23688
80824	DUSP16	dual specificity phosphatase 16 (DUSP16), mRNA.	0.000243358	-0.945423	8.22488	7.89645	8.22752	7.27945	7.17958	7.47187
8797	TNFRSF10A	tumor necrosis factor receptor superfamily, member 10a (TNFRSF10A), mRNA.	0.00874652	-0.948092	8.89878	7.77963	8.73222	7.78413	7.67795	8.07892
27134	TJP3	tight junction protein 3 (zona occludens 3) (TJP3), mRNA.	0.000606999	-0.951574	8.20371	8.28656	8.43567	7.29071	7.84606	7.33498
4907	NT5E	5'-nucleotidase, ecto (CD73) (NT5E), mRNA.	0.0003832	-0.960579	7.43273	7.62429	8.13516	6.73897	6.66371	6.62155
10653	SPINT2	serine peptidase inhibitor, Kunitz type, 2 (SPINT2), mRNA.	0.0355808	-0.963943	8.78997	8.05313	9.06398	7.82603	6.81009	9.3013
353	APRT	adenine phosphoribosyltransferase (APRT), transcript variant 1, mRNA.	0.00413843	-0.964906	10.2107	10.0303	9.42962	9.59174	8.78727	9.06538
241	ALOX5AP	arachidonate 5-lipoxygenase-activating protein (ALOX5AP), mRNA.	0.00114774	-0.968326	11.8344	11.7573	11.6725	10.789	11.3058	10.3881
1289	COL5A1	collagen, type V, alpha 1 (COL5A1), mRNA.	0.000277327	-0.973288	8.03855	7.4596	7.83272	6.86102	6.85944	6.85113
7169	TPM2	tropomyosin 2 (beta) (TPM2), transcript variant 2, mRNA.	0.000360883	-0.991448	10.165	9.96085	9.99327	9.07863	8.31843	9.00183
113791	PIK3IP1	phosphoinositide-3-kinase interacting protein 1 (PIK3IP1), mRNA.	0.000215772	-0.992668	11.6021	11.8202	12.1079	10.6367	10.8276	10.978
3848	KRT1	keratin 1 (KRT1), mRNA.	0.00570807	-1.00223	8.0829	6.63106	7.6016	6.72817	6.47555	6.59937
10418	SPON1	spondin 1, extracellular matrix protein (SPON1), mRNA.	0.000297073	-1.00795	7.80819	7.34267	7.80312	6.71966	6.79517	6.8931
285741	LOC285741	PREDICTED: misc_RNA (LOC285741), miscRNA.	0.000551269	-1.00984	12.2647	12.0742	11.6402	11.0644	11.1454	10.6283
860	RUNX2	runt-related transcription factor 2 (RUNX2), transcript variant 2, mRNA.	0.00459607	-1.01122	9.38931	8.2635	8.41157	7.40036	8.33931	7.0085
147968	CAPN12	calpain 12 (CAPN12), mRNA.	0.0180755	-1.01221	9.40166	7.85025	9.15324	8.58465	7.78945	8.14103
50852	TRAT1	T cell receptor associated transmembrane adaptor 1 (TRAT1), mRNA.	0.00172788	-1.0186	9.76202	9.57895	9.32346	9.23862	8.47387	8.56035
22930	RAB3GAP1	RAB3 GTPase activating protein subunit 1 (catalytic) (RAB3GAP1), mRNA.	0.00845645	-1.02319	8.82655	8.31205	9.15366	7.60951	7.80336	8.75764
10174	SORBS3	sorbin and SH3 domain containing 3 (SORBS3), transcript variant 2, mRNA.	8.35299e-05	-1.02895	8.51963	8.59463	8.59605	7.56567	7.33843	7.78476
338440	ANO9	anoctamin 9 (ANO9), mRNA.	0.000343146	-1.02971	8.31635	8.0371	7.87133	7.39537	7.00739	6.91216
339192	LOC339192	PREDICTED: hypothetical protein LOC339192 (LOC339192), mRNA.	0.000537824	-1.03508	10.3083	10.4511	10.1529	9.77459	9.1199	9.27317
349136	WDR86	WD repeat domain 86 (WDR86), mRNA.	3.55246e-05	-1.04259	7.78046	7.57636	7.87383	6.73787	6.60328	6.78171
26751	SH3YL1	SH3 domain containing, Ysc84-like 1 (S. cerevisiae) (SH3YL1), mRNA.	0.000601012	-1.04412	8.87648	8.35279	9.15122	7.85319	7.83102	7.83236
10964	IFI44L	interferon-induced protein 44-like (IFI44L), mRNA.	0.00108427	-1.04542	7.51611	8.23914	8.04894	7.00352	7.33666	6.84991
57535	KIAA1324	KIAA1324 (KIAA1324), mRNA.	0.000663675	-1.04892	8.58023	7.9745	8.2635	7.62773	7.21458	7.01449
80714	PBX4	pre-B-cell leukemia homeobox 4 (PBX4), mRNA.	5.77301e-05	-1.04995	9.38699	9.66666	9.6262	8.54288	8.75426	8.57625
151963	C3orf59	chromosome 3 open reading frame 59 (C3orf59), mRNA.	0.000492491	-1.05132	8.19028	7.49905	7.8501	6.7666	6.79878	7.08262
678	ZFP36L2	zinc finger protein 36, C3H type-like 2 (ZFP36L2), mRNA.	0.000276318	-1.05142	11.072	11.2229	11.0059	10.3778	10.0206	9.70305
146206	RLTPR	RGD motif, leucine rich repeats, tropomodulin domain and proline-rich containing (RLTPR), mRNA.	0.000602572	-1.05161	8.98268	8.79161	8.81217	8.35913	7.61913	7.76057
8204	NRIP1	nuclear receptor interacting protein 1 (NRIP1), mRNA.	0.00114094	-1.0586	9.05373	8.12672	8.72816	7.87357	7.66956	7.52438
51070	NOSIP	nitric oxide synthase interacting protein (NOSIP), mRNA.	0.000150112	-1.05916	11.7573	11.3741	11.727	10.6678	10.3094	10.6685
3983	ABLIM1	actin binding LIM protein 1 (ABLIM1), transcript variant 4, mRNA.	0.000609206	-1.06199	10.8888	10.5491	10.8554	10.2825	9.79336	9.71082
5008	OSM	oncostatin M (OSM), mRNA.	0.00367202	-1.06404	8.74583	7.8282	8.36493	7.30089	7.18559	8.01283
1953	MEGF6	multiple EGF-like-domains 6 (MEGF6), mRNA.	0.000198007	-1.0732	8.26893	8.26682	8.83268	7.37823	6.94832	7.19573
728820	LOC728820	PREDICTED: misc_RNA (LOC728820), miscRNA.	0.00165395	-1.07943	11.3379	11.2434	10.642	10.6161	10.164	10.0165
8809	IL18R1	interleukin 18 receptor 1 (IL18R1), mRNA.	0.000123146	-1.08223	9.94364	9.789	10.2553	8.50205	8.86141	8.91365
5578	PRKCA	protein kinase C, alpha (PRKCA), mRNA.	0.000819059	-1.08615	9.3664	8.52162	9.12871	8.18791	8.03076	8.04256
219738	C10orf35	chromosome 10 open reading frame 35 (C10orf35), mRNA.	0.000368865	-1.08871	8.21468	8.29489	7.94301	7.51694	6.89455	7.12596
28984	C13orf15	chromosome 13 open reading frame 15 (C13orf15), mRNA.	7.10688e-05	-1.09012	10.8355	10.9901	10.8282	9.4941	9.74534	9.97509
10663	CXCR6	chemokine (C-X-C motif) receptor 6 (CXCR6), mRNA.	0.00264459	-1.09177	9.30313	8.70775	8.21835	8.25691	7.61598	7.59576
7076	TIMP1	TIMP metallopeptidase inhibitor 1 (TIMP1), mRNA.	0.0101245	-1.09663	10.9349	10.67	10.8608	9.76418	9.63748	11.0572
100132673	LOC100132673	PREDICTED: misc_RNA (LOC100132673), miscRNA.	0.000661978	-1.10293	12.0803	11.8518	11.3149	10.95	10.7489	10.4195
653344	LOC653344	PREDICTED: similar to cis-Golgi matrix protein GM130, transcript variant 2 (LOC653344), mRNA.	0.000528401	-1.1089	9.01122	8.64053	8.99942	8.25321	7.51953	7.89052
4681	NBL1	neuroblastoma, suppression of tumorigenicity 1 (NBL1), transcript variant 1, mRNA.	0.000631898	-1.11627	8.54031	7.73473	8.3738	7.27588	6.82584	7.25753
6304	SATB1	SATB homeobox 1 (SATB1), mRNA.	6.25513e-05	-1.1411	9.12614	8.75357	8.83088	7.68978	7.73775	7.34308
54463	FAM134B	family with sequence similarity 134, member B (FAM134B), transcript variant 1, mRNA.	0.000740266	-1.14169	8.12057	8.14134	8.59694	6.95183	7.72866	6.99965
6402	SELL	selectin L (SELL), mRNA.	9.72154e-06	-1.15341	11.1211	11.1639	10.939	9.96662	10.0632	9.9677
79652	C16orf30	chromosome 16 open reading frame 30 (C16orf30), mRNA.	0.000221078	-1.157	9.23207	8.84949	8.98141	8.24328	7.61702	7.82441
30812	SOX8	SRY (sex determining region Y)-box 8 (SOX8), mRNA.	0.00106627	-1.16331	7.992	7.26915	8.29119	6.80724	6.82869	6.99392
23261	CAMTA1	calmodulin binding transcription activator 1 (CAMTA1), mRNA.	0.000974197	-1.16392	8.14103	7.18142	7.94737	6.78345	6.87385	6.72635
7293	TNFRSF4	tumor necrosis factor receptor superfamily, member 4 (TNFRSF4), mRNA.	0.00140356	-1.17248	9.77219	8.35826	7.984	7.21794	6.98636	7.18577
1052	CEBPD	CCAAT/enhancer binding protein (C/EBP), delta (CEBPD), mRNA.	0.0217345	-1.1748	11.2669	10.2488	10.4161	9.24133	8.23968	11.5108
4792	NFKBIA	nuclear factor of kappa light polypeptide gene enhancer in B-cells inhibitor, alpha (NFKBIA), mRNA.	0.0109916	-1.17922	12.5605	11.7361	12.5425	11.3633	11.2016	12.404
6785	ELOVL4	elongation of very long chain fatty acids (FEN1/Elo2, SUR4/Elo3, yeast)-like 4 (ELOVL4), mRNA.	0.00018819	-1.18155	9.26268	8.46612	8.45744	7.12312	7.3334	7.28457
6920	TCEA3	transcription elongation factor A (SII), 3 (TCEA3), mRNA.	0.00103311	-1.18496	8.05534	7.8414	8.16639	6.87038	6.58706	7.60527
8743	TNFSF10	tumor necrosis factor (ligand) superfamily, member 10 (TNFSF10), mRNA.	0.00138231	-1.18596	9.82459	9.45278	8.78653	8.67926	8.24271	8.26682
120425	AMICA1	adhesion molecule, interacts with CXADR antigen 1 (AMICA1), mRNA.	0.00376485	-1.21628	10.7704	10.363	10.4024	9.1861	7.82024	10.2403
203328	SUSD3	sushi domain containing 3 (SUSD3), mRNA.	0.00012879	-1.21953	8.84654	9.10725	8.93157	7.71204	7.52875	8.13494
81618	ITM2C	integral membrane protein 2C (ITM2C), transcript variant 2, mRNA.	9.93716e-05	-1.2253	9.07752	8.95617	9.36246	7.85221	7.56044	8.11481
4054	LTBP3	latent transforming growth factor beta binding protein 3 (LTBP3), mRNA.	5.29921e-05	-1.23803	8.59943	8.79194	8.58023	7.38401	7.3614	6.84869
4199	ME1	malic enzyme 1, NADP(+)-dependent, cytosolic (ME1), mRNA.	0.000441912	-1.24506	8.58213	7.55842	8.00221	6.71118	6.75714	6.9653
3561	IL2RG	interleukin 2 receptor, gamma (severe combined immunodeficiency) (IL2RG), mRNA.	0.0053938	-1.24548	9.95755	10.1223	9.30756	9.75885	8.71207	8.55871
1154	CISH	cytokine inducible SH2-containing protein (CISH), mRNA.	0.0011951	-1.24891	8.95729	8.87688	8.02978	7.80975	7.62797	6.94964
3590	IL11RA	interleukin 11 receptor, alpha (IL11RA), transcript variant 1, mRNA.	7.30519e-05	-1.25036	8.79161	8.37002	8.67132	7.69248	7.38401	7.42097
65982	ZSCAN18	zinc finger and SCAN domain containing 18 (ZSCAN18), mRNA.	0.000106898	-1.29154	9.71595	9.38755	9.30564	8.32293	7.64297	8.096
8717	TRADD	TNFRSF1A-associated via death domain (TRADD), mRNA.	0.000178091	-1.30994	10.1514	10.3282	10.1145	9.35865	8.84141	8.54382
27244	SESN1	sestrin 1 (SESN1), mRNA.	0.000117138	-1.31762	9.95797	9.99133	9.83347	8.90548	8.64035	8.12924
1534	CYB561	cytochrome b-561 (CYB561), transcript variant 1, mRNA.	2.47785e-05	-1.32492	9.4975	9.64321	9.63505	8.31014	8.65036	8.29572
5335	PLCG1	phospholipase C, gamma 1 (PLCG1), transcript variant 2, mRNA.	0.000629615	-1.33297	11.3461	11.1955	10.8716	10.6212	9.8625	9.74378
360	AQP3	aquaporin 3 (Gill blood group) (AQP3), mRNA.	0.000509517	-1.33921	8.84078	7.61857	8.1884	7.02915	6.84919	6.8112
330	BIRC3	baculoviral IAP repeat-containing 3 (BIRC3), transcript variant 2, mRNA.	0.000115348	-1.34119	10.1145	9.48023	10.0563	8.71511	8.55357	8.72094
114804	RNF157	ring finger protein 157 (RNF157), mRNA.	0.00100797	-1.3554	8.5533	7.71058	8.66655	7.59851	6.82476	7.19791
64072	CDH23	cadherin-like 23 (CDH23), transcript variant 2, mRNA.	0.000872858	-1.36658	8.93051	8.3076	9.1425	7.56393	7.10577	8.13411
4240	MFGE8	milk fat globule-EGF factor 8 protein (MFGE8), mRNA.	0.000305115	-1.37346	10.1837	9.81512	10.0776	8.70412	7.69166	8.84325
9840	KIAA0748	PREDICTED: KIAA0748 gene product, transcript variant 2 (KIAA0748), mRNA.	0.00217941	-1.3741	10.1132	8.65604	9.80021	8.42611	8.35931	8.69422
5790	PTPRCAP	protein tyrosine phosphatase, receptor type, C-associated protein (PTPRCAP), mRNA.	0.0113151	-1.37672	12.2957	12.4293	11.5325	12.4107	10.8141	10.9189
221476	PI16	peptidase inhibitor 16 (PI16), mRNA.	4.10579e-05	-1.42119	8.29165	7.90238	8.28392	6.86273	6.73582	7.08952
9725	TMEM63A	transmembrane protein 63A (TMEM63A), mRNA.	0.000153318	-1.42524	9.28763	9.14953	8.78208	8.22688	7.66543	7.72429
1803	DPP4	dipeptidyl-peptidase 4 (DPP4), mRNA.	3.29292e-05	-1.4439	8.54554	8.09804	8.30523	6.86133	7.15682	6.81247
8506	CNTNAP1	contactin associated protein 1 (CNTNAP1), mRNA.	5.44657e-05	-1.45242	8.53947	7.94449	8.27912	7.08814	6.82671	6.82558
145864	HAPLN3	hyaluronan and proteoglycan link protein 3 (HAPLN3), mRNA.	4.80187e-05	-1.45359	8.61676	8.22239	8.30496	7.20064	6.62197	6.85137
146330	FBXL16	F-box and leucine-rich repeat protein 16 (FBXL16), mRNA.	4.24025e-05	-1.52818	8.65696	8.11067	8.66185	7.16707	7.12878	6.9685
2323	FLT3LG	fms-related tyrosine kinase 3 ligand (FLT3LG), mRNA.	1.15604e-05	-1.5369	10.6389	10.3064	10.6093	9.22864	9.07243	8.93775
80162	ATHL1	ATH1, acid trehalase-like 1 (yeast) (ATHL1), mRNA.	0.000414971	-1.57782	11.236	11.0891	11.0905	10.542	9.32523	9.51269
1235	CCR6	chemokine (C-C motif) receptor 6 (CCR6), transcript variant 2, mRNA.	8.45829e-05	-1.60778	9.45495	8.42162	8.68573	7.07795	7.01291	7.17086
55824	PAG1	phosphoprotein associated with glycosphingolipid microdomains 1 (PAG1), mRNA.	0.000217092	-1.61929	9.87072	10.3289	10.324	8.70467	9.42307	8.6059
339541	MGC33556	hypothetical LOC339541 (MGC33556), mRNA.	8.92153e-05	-1.6342	9.60506	9.21841	9.95352	7.97086	7.43495	8.22688
959	CD40LG	CD40 ligand (CD40LG), mRNA.	1.44729e-05	-1.65069	8.78932	8.18285	8.25549	6.60018	6.65766	6.6048
6097	RORC	RAR-related orphan receptor C (RORC), transcript variant 2, mRNA.	3.54133e-05	-1.69366	9.36672	8.50513	8.53025	6.8591	6.75441	6.83659
8728	ADAM19	ADAM metallopeptidase domain 19 (meltrin beta) (ADAM19), transcript variant 1, mRNA.	0.000114051	-1.72091	10.8652	10.1453	10.2832	8.41826	8.56226	9.27284
129293	C2orf89	chromosome 2 open reading frame 89 (C2orf89), mRNA.	1.38242e-05	-1.79044	9.59019	9.34573	9.5008	7.87089	7.71035	7.20796
6504	SLAMF1	signaling lymphocytic activation molecule family member 1 (SLAMF1), mRNA.	9.3935e-05	-1.79628	10.01	9.99388	9.4824	8.1976	8.6708	7.71898
3820	KLRB1	killer cell lectin-like receptor subfamily B, member 1 (KLRB1), mRNA.	6.45875e-05	-1.83805	13.8198	13.0678	13.1841	11.5108	11.3461	10.4161
90139	TSPAN18	tetraspanin 18 (TSPAN18), transcript variant 1, mRNA.	0.00100593	-1.87961	9.81742	7.54557	9.13363	7.25402	6.7744	7.4532
8292	COLQ	collagen-like tail subunit (single strand of homotrimer) of asymmetric acetylcholinesterase (COLQ), transcript variant VIII, mRNA.	6.9658e-06	-1.89864	9.73686	9.11763	9.39885	7.5002	7.48702	7.6094
202134	FAM153B	family with sequence similarity 153, member B (FAM153B), mRNA.	0.000213055	-1.90716	8.78614	7.61163	8.7547	7.08324	6.74422	6.84754
121551	BTBD11	BTB (POZ) domain containing 11 (BTBD11), transcript variant 1, mRNA.	0.000183335	-1.91399	9.5238	8.90392	9.54586	7.60981	7.37766	8.45081
9045	RPL14	ribosomal protein L14 (RPL14), transcript variant 1, mRNA.	0.000782558	-1.95328	12.4223	12.6339	11.5407	11.7048	10.4525	10.469
8911	CACNA1I	calcium channel, voltage-dependent, T type, alpha 1I subunit (CACNA1I), transcript variant 1, mRNA.	0.000153265	-1.98165	9.42236	8.64294	10.2098	7.44071	6.94299	7.75271
4058	LTK	leukocyte tyrosine kinase (LTK), transcript variant 1, mRNA.	2.96916e-05	-1.98495	9.35951	8.50267	8.33016	6.51772	6.78894	6.47653
7433	VIPR1	vasoactive intestinal peptide receptor 1 (VIPR1), mRNA.	0.000784335	-2.06844	9.74961	9.02431	10.0117	7.68118	7.01733	9.14805
8313	AXIN2	axin 2 (conductin, axil) (AXIN2), mRNA.	2.1222e-05	-2.08649	9.19425	8.44117	9.3039	7.10776	6.77079	7.13907
4609	MYC	v-myc myelocytomatosis viral oncogene homolog (avian) (MYC), mRNA.	2.76258e-06	-2.1557	10.235	9.74168	9.97342	7.87823	7.45222	7.81772
4050	LTB	lymphotoxin beta (TNF superfamily, member 3) (LTB), transcript variant 1, mRNA.	2.66316e-05	-2.20344	12.3576	11.5478	11.5732	9.47254	8.23914	9.36976
1397	CRIP2	cysteine-rich protein 2 (CRIP2), mRNA.	3.95063e-07	-2.20884	9.50282	9.24673	9.26917	7.168	7.06033	6.91555
3800	KIF5C	kinesin family member 5C (KIF5C), mRNA.	7.59422e-06	-2.33456	9.82437	8.91464	9.59792	7.26336	7.30147	7.25328
4753	NELL2	NEL-like 2 (chicken) (NELL2), mRNA.	7.0429e-05	-2.35499	9.63885	10.4662	10.85	8.11122	7.72266	8.8911
8718	TNFRSF25	tumor necrosis factor receptor superfamily, member 25 (TNFRSF25), transcript variant 12, mRNA.	5.81233e-06	-2.40493	11.6221	10.8625	11.2969	8.89195	8.37345	9.03671
7704	ZBTB16	zinc finger and BTB domain containing 16 (ZBTB16), transcript variant 2, mRNA.	7.963e-06	-2.42536	9.90535	8.80412	9.32912	7.03547	6.85481	6.90376
1236	CCR7	chemokine (C-C motif) receptor 7 (CCR7), mRNA.	0.000205817	-2.67598	9.76029	10.5531	11.288	7.87709	7.66824	9.58482
8807	IL18RAP	interleukin 18 receptor accessory protein (IL18RAP), mRNA.	4.76834e-06	-2.91659	11.5152	11.5283	11.6901	7.95488	9.29305	8.61173
