# Supplementary material for: Transcriptomic analysis of human IL‐7 receptor alpha low and high effector memory CD8+ T cells reveals an age‐associated signature linked to influenza vaccine response in older adults
Source: Aging Cell. 2019 May 1;18(4):e12960. doi: 10.1111/acel.12960 (PMC6612637; doi:10.1111/acel.12960)
Supplement: Supplementary file 3 [file ACEL-18-e12960-s003.xlsx]

## Sheet: Supplementary Table S2
						Normalized intensity
EntrezID	Symbol	Outlier=1	Age associated z-score	Fold change	FDR	High	High	High	Low	Low	Low
2999	GZMH	0	18.681	3.62972	7.63223e-05	10.0529	12.7403	9.51456	13.6827	14.0124	13.4066
83888	FGFBP2	0	17.449	3.94976	1.15309e-05	8.53613	10.6516	8.54438	12.4941	12.8573	11.8763
23208	SYT11	0	17.225	0.581637	0.00393661	10.554	10.4952	10.3469	11.0768	11.4667	10.777
9891	NUAK1	0	15.281	1.66273	6.54293e-06	6.76302	7.073	6.78355	8.35223	8.66366	8.44627
7049	TGFBR3	0	14.997	0.974262	0.000512191	10.6581	10.9512	10.599	11.5449	12.2171	11.6324
4818	NKG7	0	14.434	0.826451	0.00512828	13.2717	13.6746	12.605	14.0982	14.1837	13.6441
3002	GZMB	0	14.19	4.18714	7.44239e-06	7.43844	10.1592	7.70757	11.8947	13.0825	11.8645
1524	CX3CR1	0	14.094	3.72916	6.40015e-05	9.07432	11.3168	8.17055	12.8035	13.2537	11.6662
11098	PRSS23	0	14.071	2.65424	2.81438e-05	7.03632	7.87153	6.93207	9.69056	10.8437	9.38699
114879	OSBPL5	0	13.939	1.42647	0.000118021	8.24637	8.25582	7.63093	9.81432	9.67284	9.21724
55020	FLJ20699	0	13.878	1.89406	5.19353e-05	8.80479	9.1793	8.38794	10.9565	10.6988	10.1938
5159	PDGFRB	0	13.868	0.798213	0.00800881	6.58088	6.76287	6.65168	7.1104	9.21551	7.44989
27087	B3GAT1	0	13.818	1.28812	0.000822562	6.70667	7.38182	6.65982	7.99479	8.54136	7.63918
79899	FLJ14213	0	13.69	1.14382	0.0022263	8.44935	9.12962	8.09548	9.59317	10.2874	9.15159
3956	LGALS1	0	13.568	0.627864	0.00572822	10.2469	10.4858	9.66484	10.6785	11.5168	10.8747
5521	PPP2R2B	0	13.489	0.601726	0.0180632	9.81689	10.0588	9.8414	10.4431	11.1893	9.92851
343413	FCRL6	0	13.285	2.04333	0.000429061	7.43481	8.7022	7.70833	9.75166	9.93968	8.75613
2064	ERBB2	0	13.058	1.18632	0.000336059	6.95107	7.19176	6.86575	8.13739	8.46141	7.69345
2149	F2R	0	12.787	0.951066	0.00342454	7.59299	7.97895	7.62159	8.57266	9.15723	8.00976
9839	ZEB2	0	12.459	1.57483	0.00018585	7.21949	7.99242	7.50229	9.07711	9.89614	8.90729
3824	KLRD1	0	12.142	1.63882	0.000407569	8.11395	9.11436	8.6361	10.2749	11.2148	9.73637
64420	SUSD1	0	12.088	0.629192	0.00225644	8.65997	8.89878	8.40989	9.28916	9.79382	9.26018
81563	C1orf21	0	11.889	1.45317	4.0072e-05	7.04113	7.41075	7.08184	8.21379	8.60062	8.53502
788	SLC25A20	0	11.621	0.740395	0.00271179	8.39979	8.86504	8.21631	9.14019	9.6078	9.05793
164668	APOBEC3H	0	11.567	0.692749	0.00329852	8.38085	8.6613	7.85707	9.33213	9.07359	8.87171
5551	PRF1	0	11.509	0.600106	0.0482313	12.0925	12.1103	11.1017	12.6926	12.8548	11.4222
1462	VCAN	0	11.482	1.26224	0.00479667	6.66996	6.81416	6.67643	7.93866	7.05532	10.1311
3001	GZMA	0	11.425	0.961896	0.000266595	12.3327	12.5949	12.2957	13.2946	13.4848	13.0527
8530	CST7	0	11.331	0.839072	0.00743891	11.2412	11.8812	11.08	12.7403	12.0803	11.6725
10578	GNLY	0	11.19	1.02712	0.0447769	11.815	13.131	10.3433	12.8421	14.2453	10.8291
10316	NMUR1	0	10.655	0.59905	0.0248623	7.4376	7.30477	6.69448	7.90382	8.52232	7.06317
430	ASCL2	0	10.542	2.13726	6.00061e-05	8.86141	8.04726	7.42401	10.1845	10.5095	10.0265
221188	GPR114	0	10.117	1.08732	0.000565153	8.45641	8.93105	8.37941	9.39392	10.0702	9.54374
64231	MS4A6A	0	10.094	1.51496	0.00513596	7.05396	7.06301	7.44784	8.57797	7.25891	11.1176
302	ANXA2	0	9.998	0.443284	0.00375168	11.5208	11.5914	11.167	11.8701	11.9641	12.0604
125875	CLDND2	0	9.991	1.33053	0.000313665	9.69408	10.4278	9.63885	11.0246	11.1614	10.95
353189	SLCO4C1	0	9.776	0.744601	0.00425094	6.76931	6.93578	6.74471	7.29718	8.49577	7.51391
51314	TXNDC3	0	9.63	1.19304	0.000419884	6.8752	6.9517	6.83902	8.06824	8.63726	7.63256
79887	FLJ22662	0	9.601	1.06736	0.00491908	6.83944	6.88448	6.84129	7.90865	7.1137	9.28329
60489	APOBEC3G	0	9.547	0.819169	0.00968038	9.40741	9.4886	8.73685	10.2266	10.5172	9.25929
51744	CD244	0	9.282	0.986321	1.83987e-05	7.79529	7.70306	7.83151	8.78161	8.64429	8.86962
4092	SMAD7	0	9.165	0.43675	0.0336555	8.66713	8.53682	8.24073	8.97357	9.27963	8.44906
51225	ABI3	0	9.047	0.798518	0.00496518	8.41729	9.03188	8.13649	9.3577	9.2158	8.98701
10538	BATF	0	9.018	0.679616	0.000551631	8.53662	8.72025	8.33516	9.15431	9.21623	9.39068
26270	FBXO6	0	8.975	0.609586	0.00334403	8.47286	8.33595	7.81086	9.00761	8.73176	8.94554
284207	METRNL	0	8.973	1.34805	3.52272e-05	8.1003	7.68505	7.87652	9.04162	9.22457	9.40513
356	FASLG	0	8.926	0.600992	0.0313364	7.2609	7.53419	6.92276	7.86189	8.20974	7.07841
9242	MSC	0	8.901	0.593152	0.0029744	6.83484	7.0872	6.90264	7.17653	7.49579	7.55103
8676	STX11	0	8.843	0.961265	0.000143514	8.12842	8.27015	7.96577	8.95617	9.08968	9.36821
4493	MT1E	0	8.775	1.10471	0.00072229	8.16562	7.98641	8.40929	9.69558	8.78877	9.27034
2672	GFI1	0	8.668	0.817002	0.00557832	8.99003	9.5054	8.79703	9.80703	10.2825	9.38819
139716	GAB3	0	8.63	0.592065	0.0326474	8.72326	9.58908	8.76007	9.35213	9.65347	9.22697
11186	RASSF1	0	8.596	0.653129	0.00932844	10.3345	10.646	10.0516	11.0112	10.9876	10.5024
26056	RAB11FIP5	0	8.53	0.491482	0.0132277	8.2233	7.86031	7.66242	8.3518	9.16013	8.31014
23022	PALLD	0	8.495	0.814966	0.00197242	6.47008	6.66371	6.54443	7.3594	8.03127	7.06143
57136	C20orf3	0	8.466	0.74855	0.00212348	10.0686	10.4569	9.9329	10.8948	10.8171	10.5632
79180	EFHD2	0	8.422	1.35218	0.000275501	11.4799	11.9641	11.2892	12.8321	13.4288	12.6297
5341	PLEK	0	8.391	1.4881	0.000138134	10.2359	10.8041	10.2776	11.7657	12.2751	11.5758
11000	SLC27A3	0	8.379	0.46756	0.00374488	9.62816	10.0117	9.93109	10.3385	10.3987	10.766
6512	SLC1A7	0	8.353	1.08023	2.62823e-05	6.94752	6.94201	7.01129	7.91641	8.25582	8.02774
10227	MFSD10	0	8.255	0.437316	0.0166121	11.9945	11.9691	12.2518	12.4318	12.1598	12.5081
9056	SLC7A7	0	8.232	0.838383	0.0106641	6.70101	6.87208	6.72818	7.56656	6.96319	9.31026
2162	F13A1	0	8.169	1.18286	0.00325228	7.08702	6.96121	6.8619	8.14407	7.0529	8.39328
23569	PADI4	0	8.128	0.880375	0.0174229	7.15691	7.12937	7.31263	8.03729	6.93785	9.22457
10875	FGL2	0	8.052	1.34817	0.000620041	7.34087	7.27228	7.97467	8.65504	8.68905	9.8226
5351	PLOD1	0	8.048	1.47548	4.7437e-05	8.28086	8.28237	8.17118	9.22024	9.79533	9.75634
9314	KLF4	0	8.013	1.17107	0.00395234	6.56411	6.71414	6.68526	7.85633	7.00963	9.47372
53637	S1PR5	0	7.961	0.660594	0.00876697	10.4797	10.6609	9.51403	11.1403	11.5525	10.6888
201633	TIGIT	0	7.926	0.891588	0.000840879	7.02084	7.68548	7.49434	8.38593	8.69136	8.14931
9788	MTSS1	0	7.898	1.08221	0.000985046	8.83035	8.80721	9.37965	9.91256	10.7879	9.88123
3684	ITGAM	0	7.881	1.504	0.00140475	9.64411	10.0788	8.6681	11.1481	11.2507	10.1195
124221	MGC52282	0	7.82	1.42302	0.000497682	7.11585	7.13268	7.89622	8.66185	8.5557	8.15165
942	CD86	0	7.801	0.942051	0.0114271	6.95921	6.98548	7.19442	7.92753	7.14728	10.0905
23108	GARNL4	0	7.648	0.799522	0.000486708	9.66135	9.36281	9.25508	10.2232	10.1623	10.0072
308	ANXA5	0	7.511	0.465759	0.0277006	10.2584	9.6208	9.76365	10.0415	10.2294	10.5246
124222	PAQR4	0	7.466	0.859148	0.0010324	7.43453	7.19841	7.04986	8.05756	7.69975	8.30044
1808	DPYSL2	0	7.462	1.66762	0.000343363	8.79232	9.00138	9.16055	9.62004	10.7456	10.669
7414	VCL	0	7.32	0.676438	0.00637834	11.8567	11.3577	11.1394	12.0342	12.3403	11.8115
10449	ACAA2	0	7.294	0.460629	0.0136629	8.73943	8.65191	8.22488	9.11254	9.3239	8.73648
439921	MXRA7	0	7.275	0.676446	0.00273284	7.38736	7.6349	7.32319	8.0638	8.7118	7.96932
5527	PPP2R5C	0	7.259	0.504809	0.00651593	10.1085	10.0987	9.80817	10.6035	10.9536	10.2818
3458	IFNG	0	7.162	1.77118	0.000455814	6.85669	8.21746	7.29382	9.065	9.85287	8.59194
8714	ABCC3	0	7.146	0.850296	0.00514818	7.05341	6.87911	7.01572	7.91624	7.05032	7.86601
2268	FGR	0	7.112	2.96568	3.50927e-05	9.19238	10.8767	9.26985	12.0887	12.2355	12.2518
8644	AKR1C3	0	7.032	0.954624	0.000548884	6.96809	7.09095	6.71022	8.5262	7.75886	7.92271
80256	KIAA1539	0	6.945	0.616458	0.00221661	7.58806	7.76352	7.41835	7.90238	8.20452	8.21489
6279	S100A8	0	6.857	3.26234	0.000122408	6.84236	7.59126	6.78803	10.1047	8.28575	11.6048
10859	LILRB1	0	6.743	0.945713	0.000191385	6.63716	6.88644	6.58345	7.33644	7.58287	7.63429
11031	RAB31	0	6.723	1.27393	0.00539215	7.00293	7.03503	7.24594	8.30896	7.15813	9.82715
8638	OASL	0	6.579	1.21224	0.00427305	7.69975	8.78484	7.42499	8.912	9.5433	8.45672
8522	GAS7	0	6.571	1.44787	0.000380564	7.90156	8.74292	7.90581	9.16405	9.64985	9.35367
10228	STX6	0	6.506	0.5116	0.00500776	8.14475	8.27131	8.44844	8.54536	9.01302	8.78291
1075	CTSC	0	6.41	0.896582	0.00144159	9.21028	8.88209	8.81525	9.77867	10.0864	9.39193
57823	SLAMF7	0	6.371	0.59896	0.00743648	8.29888	8.58945	8.01283	8.89784	8.9224	8.54809
334	APLP2	0	6.366	0.553719	0.0176757	7.66321	7.92549	7.69866	8.25237	7.7535	8.41729
10221	TRIB1	0	6.342	0.4507	0.0368828	6.53954	6.90824	7.00764	7.35894	6.90539	9.0182
2647	BLOC1S1	0	6.276	0.66611	0.0104587	8.70852	9.30579	8.50791	9.37463	9.48343	9.16282
84888	SPPL2A	0	6.216	0.629597	0.00155972	8.90392	8.80067	8.76724	9.43027	9.68055	9.17984
59	ACTA2	0	6.2	0.666886	0.0103129	8.53227	9.64035	9.45725	9.61323	10.1391	10.1241
79156	PLEKHF1	0	6.04	0.620186	0.00608243	10.2705	10.1783	9.84008	10.7984	11.124	10.3379
5920	RARRES3	0	5.882	0.554771	0.0122675	11.9118	12.1416	11.9225	12.4773	12.574	12.0375
11145	HRASLS3	0	5.842	0.714523	0.00298379	9.3469	9.28121	9.06356	10.3177	9.99573	9.53569
5594	MAPK1	0	5.838	0.756587	0.00533291	9.24558	9.61026	8.93775	10.0022	10.1965	9.52924
83930	STARD3NL	0	5.794	0.587051	0.00237896	7.61301	7.51552	7.57336	8.16042	8.64952	8.01566
140739	UBE2F	0	5.787	0.783245	0.000123891	9.52126	9.3753	9.23311	10.1585	10.281	10.1026
2000	ELF4	0	5.775	0.489616	0.00196642	9.73518	9.77511	9.43317	10.2248	10.0793	10.2512
10437	IFI30	0	5.701	1.14033	0.00673605	6.93859	7.02303	6.90188	8.07892	7.02409	9.73518
387882	LOC387882	0	5.684	0.867148	0.00290576	9.23766	9.53022	9.27936	10.1465	10.9107	9.77291
10417	SPON2	0	5.672	0.894597	0.000335971	6.82362	7.00471	6.60597	7.71822	7.83491	7.46043
1436	CSF1R	0	5.655	1.58298	0.00394479	6.8279	6.89756	7.40203	8.48054	7.32997	11.2344
3683	ITGAL	0	5.652	0.691958	0.0305969	10.9359	12.1203	11.2507	12.1203	11.9426	11.5886
1026	CDKN1A	0	5.616	0.833483	0.0241137	8.30009	7.8269	8.14657	8.98005	7.6725	10.8474
3659	IRF1	0	5.526	0.744917	0.00652594	10.0993	9.88334	10.5009	10.3987	10.8442	11.2828
7133	TNFRSF1B	0	5.399	0.942677	0.000243521	10.1794	10.2071	10.0964	10.9536	11.1221	11.5511
1870	E2F2	0	5.197	0.683844	0.0236019	9.18676	8.19225	8.23794	8.82955	8.92178	9.27432
375387	LRRC33	0	5.041	0.530593	0.00161969	8.1976	8.05956	7.99479	8.59015	8.50158	8.87106
313	AOAH	0	5.02	1.37149	0.000163309	8.09418	8.35015	7.76961	9.61669	9.00292	9.46567
22875	ENPP4	0	4.918	0.440582	0.0318995	7.79137	7.96553	7.68534	8.23195	9.16405	7.88231
8073	PTP4A2	0	4.722	0.506624	0.000246051	12.8548	12.8929	12.9766	13.2994	13.3996	13.4162
3310	HSPA6	0	4.642	1.3093	0.000369634	7.17232	7.14539	7.33549	8.48162	8.31258	9.49213
10045	SH2D3A	0	-4.896	-0.824911	0.000714324	8.62245	8.48634	8.33595	7.93697	7.35397	7.66143
80024	SLC24A6	0	-5.095	-0.486545	0.0166812	9.15514	9.157	9.54104	8.67046	8.43041	9.20591
9238	TBRG4	0	-5.345	-0.451976	0.00594736	9.25672	9.19425	9.05162	9.00008	8.74228	8.68298
283345	RPL13L	0	-5.402	-0.910338	0.000478827	11.0768	10.8151	10.6382	9.90686	9.29787	9.90473
7433	VIPR1	0	-5.554	-2.06844	0.000784335	9.74961	9.02431	10.0117	7.68118	7.01733	9.14805
8292	COLQ	0	-5.594	-1.89864	6.9658e-06	9.73686	9.11763	9.39885	7.5002	7.48702	7.6094
4147	MATN2	0	-5.955	-0.867291	0.00299679	8.11719	7.74092	7.16542	7.05863	6.82502	6.87362
30812	SOX8	0	-6.026	-1.16331	0.00106627	7.992	7.26915	8.29119	6.80724	6.82869	6.99392
2254	FGF9	0	-6.027	-0.620523	0.00322218	7.46043	7.29302	7.83771	6.78437	7.13212	6.83991
353	APRT	0	-6.179	-0.964906	0.00413843	10.2107	10.0303	9.42962	9.59174	8.78727	9.06538
10663	CXCR6	0	-6.183	-1.09177	0.00264459	9.30313	8.70775	8.21835	8.25691	7.61598	7.59576
6919	TCEA2	0	-6.203	-0.746806	0.000583566	9.27638	9.18919	9.39322	8.52957	8.39	8.8195
640	BLK	0	-6.504	-0.783523	0.000948799	7.29969	7.50107	7.98641	6.55762	6.71755	6.81121
4234	METTL1	0	-6.573	-0.84845	0.000746168	8.8195	8.45833	8.74415	7.8957	7.61429	8.13007
90673	PPP1R3E	0	-6.628	-0.586864	0.000555804	7.76352	7.90708	8.05554	7.32022	7.13164	7.33169
51303	FKBP11	0	-6.649	-0.885408	0.000101166	11.2507	11.0418	11.0121	10.2933	9.9677	10.1564
3959	LGALS3BP	0	-6.68	-0.598533	0.00773739	7.60572	7.34217	7.14852	7.19727	6.67544	6.74364
1788	DNMT3A	0	-6.91	-0.616248	0.000735214	7.83516	7.80237	7.85469	7.47677	7.21891	7.13328
9531	BAG3	0	-6.927	-0.481106	0.00360896	7.88983	7.53112	7.80784	7.32673	7.39184	7.22375
145864	HAPLN3	0	-7.003	-1.45359	4.80187e-05	8.61676	8.22239	8.30496	7.20064	6.62197	6.85137
114908	TMEM123	0	-7.111	-0.839426	0.00479741	10.7436	10.5804	10.8792	9.9042	10.6019	9.61669
64776	C11orf1	0	-7.246	-0.691166	0.00390114	9.57942	9.09071	9.25969	9.03443	8.56852	8.49577
9823	ARMCX2	0	-7.506	-0.446911	0.0138356	7.1526	7.11404	6.96993	7.01889	6.62072	6.66713
50852	TRAT1	0	-7.556	-1.0186	0.00172788	9.76202	9.57895	9.32346	9.23862	8.47387	8.56035
400916	CHCHD10	0	-7.693	-0.446311	0.0197964	10.1523	9.64763	10.1172	9.67089	9.31224	9.72563
4049	LTA	0	-7.762	-0.798051	0.000112907	9.12226	8.87439	9.00736	8.20931	8.30659	8.084
6137	RPL13	0	-7.88	-0.553304	0.0297815	10.8736	10.5707	10.9715	10.3203	9.95108	10.9005
126231	ZNF573	0	-7.909	-0.528108	0.0395057	7.91279	8.5772	8.59818	7.61598	8.3113	8.0491
4790	NFKB1	0	-8.12	-0.548007	0.00291167	11.3049	10.981	11.3115	10.8159	10.5282	10.7569
94039	ZNF101	0	-8.139	-0.601184	0.00236652	9.1474	9.34946	9.61137	8.95812	8.65266	8.74827
26751	SH3YL1	0	-8.183	-1.04412	0.000601012	8.87648	8.35279	9.15122	7.85319	7.83102	7.83236
8204	NRIP1	0	-8.223	-1.0586	0.00114094	9.05373	8.12672	8.72816	7.87357	7.66956	7.52438
10758	TRAF3IP2	0	-8.258	-0.933035	0.0029629	9.4754	8.67661	9.29518	8.36214	7.57473	8.55822
974	CD79B	0	-8.299	-0.642218	0.0483178	9.91897	9.74627	9.93069	9.27675	8.94849	10.2584
90871	C9orf123	0	-8.606	-0.530221	0.00506457	8.24328	7.9085	7.96503	7.80434	7.43481	7.40246
89857	KLHL6	0	-8.642	-0.479463	0.000119365	7.41478	7.3964	7.52091	6.96355	6.93532	6.92047
219738	C10orf35	0	-8.664	-1.08871	0.000368865	8.21468	8.29489	7.94301	7.51694	6.89455	7.12596
10418	SPON1	0	-9.021	-1.00795	0.000297073	7.80819	7.34267	7.80312	6.71966	6.79517	6.8931
6920	TCEA3	0	-9.059	-1.18496	0.00103311	8.05534	7.8414	8.16639	6.87038	6.58706	7.60527
79872	CBLL1	0	-9.175	-0.61886	0.00556264	9.01168	8.46899	8.91564	8.46126	8.29678	8.24328
664	BNIP3	0	-9.189	-0.550946	0.0283249	8.65389	9.19806	9.14651	8.59557	8.97506	8.40396
28984	C13orf15	0	-9.199	-1.09012	7.10688e-05	10.8355	10.9901	10.8282	9.4941	9.74534	9.97509
55824	PAG1	0	-9.42	-1.61929	0.000217092	9.87072	10.3289	10.324	8.70467	9.42307	8.6059
84707	BEX2	0	-9.519	-0.513397	0.025316	9.28831	8.65127	9.58406	8.79232	7.30433	8.77491
9781	RNF144	0	-9.547	-0.453723	0.0423727	9.15255	9.11173	8.98193	8.65801	9.21419	8.34143
5578	PRKCA	0	-9.57	-1.08615	0.000819059	9.3664	8.52162	9.12871	8.18791	8.03076	8.04256
4054	LTBP3	0	-9.714	-1.23803	5.29921e-05	8.59943	8.79194	8.58023	7.38401	7.3614	6.84869
26354	GNL3	0	-9.72	-0.652792	0.000219827	9.56799	9.43779	9.54261	9.05996	8.84704	8.88982
9710	KIAA0355	0	-9.817	-0.46354	0.00252974	9.01627	8.90101	9.3244	8.43154	8.56528	8.55273
202134	FAM153B	0	-9.844	-1.90716	0.000213055	8.78614	7.61163	8.7547	7.08324	6.74422	6.84754
91782	CHMP7	0	-9.888	-0.440083	0.000818789	8.04323	7.8836	7.90524	7.54857	7.36365	7.46516
256987	SERINC5	0	-10.1	-0.844384	0.000339893	7.33923	7.59485	7.84234	6.78646	6.75046	6.5688
2788	GNG7	0	-10.269	-0.506609	0.0389998	7.53312	7.45222	8.00726	7.02651	6.91718	7.80129
55340	GIMAP5	0	-10.453	-0.702343	0.00186537	11.3058	11.3589	11.1562	10.9212	10.6035	10.3064
57134	MAN1C1	0	-10.499	-0.763727	0.000677088	8.12861	8.03338	8.06152	7.63662	7.29779	7.12805
51611	DPH5	0	-10.6	-0.528914	0.00359479	9.50405	9.26114	9.10725	8.87377	8.73222	8.38522
1803	DPP4	0	-10.74	-1.4439	3.29292e-05	8.54554	8.09804	8.30523	6.86133	7.15682	6.81247
8313	AXIN2	0	-10.783	-2.08649	2.1222e-05	9.19425	8.44117	9.3039	7.10776	6.77079	7.13907
2323	FLT3LG	0	-10.795	-1.5369	1.15604e-05	10.6389	10.3064	10.6093	9.22864	9.07243	8.93775
53347	UBASH3A	0	-10.841	-0.526043	0.0038842	9.27317	9.39175	9.18983	9.0764	8.67132	8.74713
50854	C6orf48	0	-11.093	-0.572461	0.000992447	11.8231	11.6601	11.8645	11.2507	11.1034	11.3955
51735	RAPGEF6	0	-11.177	-0.877358	0.000215204	10.3064	10.2874	10.1674	9.68409	9.41004	9.28079
9840	KIAA0748	0	-11.236	-1.3741	0.00217941	10.1132	8.65604	9.80021	8.42611	8.35931	8.69422
3702	ITK	0	-11.487	-0.42094	0.0430602	11.7889	12.1271	11.9347	11.5137	12.0342	11.0504
3800	KIF5C	0	-11.7	-2.33456	7.59422e-06	9.82437	8.91464	9.59792	7.26336	7.30147	7.25328
7294	TXK	0	-11.805	-0.86577	0.0154415	7.66118	7.78157	8.03338	6.91581	8.04302	6.74997
9882	TBC1D4	0	-11.822	-0.460219	0.0244157	8.17118	8.54199	8.98366	8.32043	7.97104	8.08177
7169	TPM2	0	-11.842	-0.991448	0.000360883	10.165	9.96085	9.99327	9.07863	8.31843	9.00183
6097	RORC	0	-12.012	-1.69366	3.54133e-05	9.36672	8.50513	8.53025	6.8591	6.75441	6.83659
79652	C16orf30	0	-12.162	-1.157	0.000221078	9.23207	8.84949	8.98141	8.24328	7.61702	7.82441
2041	EPHA1	0	-12.169	-0.910705	0.000935488	7.84851	7.31927	7.83132	6.92062	6.75954	7.07339
121551	BTBD11	0	-12.171	-1.91399	0.000183335	9.5238	8.90392	9.54586	7.60981	7.37766	8.45081
3655	ITGA6	0	-12.306	-0.684925	0.000162574	7.49941	7.71695	7.60423	6.9193	6.96016	6.75987
5335	PLCG1	0	-12.335	-1.33297	0.000629615	11.3461	11.1955	10.8716	10.6212	9.8625	9.74378
7710	ZNF154	0	-12.344	-0.43957	0.0436589	7.10732	7.55242	7.96374	7.11285	7.04156	7.39165
4240	MFGE8	0	-12.46	-1.37346	0.000305115	10.1837	9.81512	10.0776	8.70412	7.69166	8.84325
2053	EPHX2	0	-12.692	-0.733155	0.00088044	8.25889	7.81026	7.82112	7.33045	7.08796	6.9095
23484	LEPROTL1	0	-12.769	-0.617511	0.00703143	9.85507	10.1837	10.2364	9.33504	9.91079	9.5662
27244	SESN1	0	-12.879	-1.31762	0.000117138	9.95797	9.99133	9.83347	8.90548	8.64035	8.12924
3820	KLRB1	0	-13.01	-1.83805	6.45875e-05	13.8198	13.0678	13.1841	11.5108	11.3461	10.4161
6304	SATB1	0	-13.046	-1.1411	6.25513e-05	9.12614	8.75357	8.83088	7.68978	7.73775	7.34308
51361	HOOK1	0	-13.054	-0.672922	0.00325266	7.40413	6.94171	7.52043	6.82166	6.73121	6.68706
64919	BCL11B	0	-13.517	-0.472168	0.0327897	10.8646	10.9559	11.1947	10.4358	11.0828	10.4837
65982	ZSCAN18	0	-13.576	-1.29154	0.000106898	9.71595	9.38755	9.30564	8.32293	7.64297	8.096
1235	CCR6	0	-13.806	-1.60778	8.45829e-05	9.45495	8.42162	8.68573	7.07795	7.01291	7.17086
8718	TNFRSF25	0	-13.869	-2.40493	5.81233e-06	11.6221	10.8625	11.2969	8.89195	8.37345	9.03671
3615	IMPDH2	0	-14.089	-0.627587	0.003581	10.67	10.0206	10.3186	9.86818	9.50032	9.691
3326	HSP90AB1	0	-14.161	-0.759529	0.000478481	11.2249	11.0953	11.0195	10.655	10.294	10.3357
203328	SUSD3	0	-14.258	-1.21953	0.00012879	8.84654	9.10725	8.93157	7.71204	7.52875	8.13494
81618	ITM2C	0	-14.414	-1.2253	9.93716e-05	9.07752	8.95617	9.36246	7.85221	7.56044	8.11481
51070	NOSIP	0	-14.435	-1.05916	0.000150112	11.7573	11.3741	11.727	10.6678	10.3094	10.6685
9397	NMT2	0	-14.499	-0.828088	0.000429837	9.70866	9.98293	9.89996	9.36672	9.00946	9.07187
26119	LDLRAP1	0	-14.573	-0.692956	0.00114161	8.95012	9.55481	9.0914	8.4758	8.24437	8.39844
10750	GRAP	0	-14.824	-0.625525	0.0111979	10.1697	9.99943	10.394	9.54417	8.49635	9.92469
4050	LTB	0	-14.895	-2.20344	2.66316e-05	12.3576	11.5478	11.5732	9.47254	8.23914	9.36976
6146	RPL22	0	-14.906	-0.431818	0.00431393	11.3218	11.0528	11.2371	10.8053	10.9322	10.6678
6785	ELOVL4	0	-14.909	-1.18155	0.00018819	9.26268	8.46612	8.45744	7.12312	7.3334	7.28457
113791	PIK3IP1	0	-14.933	-0.992668	0.000215772	11.6021	11.8202	12.1079	10.6367	10.8276	10.978
54463	FAM134B	0	-15.167	-1.14169	0.000740266	8.12057	8.14134	8.59694	6.95183	7.72866	6.99965
9057	SLC7A6	0	-15.235	-0.811927	6.01299e-05	8.15942	8.30811	8.34327	7.49966	7.31703	7.49618
80063	ATF7IP2	0	-15.515	-0.60635	0.00107013	7.89834	8.13719	8.24229	7.2729	7.53084	7.54916
92106	MGC15763	0	-15.586	-0.451526	0.00446452	8.11376	8.21864	8.64429	7.64357	7.79743	7.76712
3945	LDHB	0	-15.633	-0.774238	0.00018443	11.7442	11.4099	11.6192	10.8871	10.7407	10.8449
2317	FLNB	0	-15.78	-0.458616	0.00433087	8.52182	8.88789	8.41308	8.17067	7.98123	8.0632
4907	NT5E	0	-17.453	-0.960579	0.0003832	7.43273	7.62429	8.13516	6.73897	6.66371	6.62155
9214	FAIM3	0	-17.917	-0.564045	0.0359626	11.8829	12.1782	12.133	12.2355	11.3633	11.569
4609	MYC	0	-18.964	-2.1557	2.76258e-06	10.235	9.74168	9.97342	7.87823	7.45222	7.81772
1236	CCR7	0	-21.138	-2.67598	0.000205817	9.76029	10.5531	11.288	7.87709	7.66824	9.58482
3983	ABLIM1	0	-22.321	-1.06199	0.000609206	10.8888	10.5491	10.8554	10.2825	9.79336	9.71082
4753	NELL2	0	-23.65	-2.35499	7.0429e-05	9.63885	10.4662	10.85	8.11122	7.72266	8.8911
57124	CD248	0	-32.476	-0.439037	0.0129709	7.28829	7.42587	8.08463	6.82035	6.98684	7.14182
