# Supplementary material for: Transcriptomic analysis of human IL‐7 receptor alpha low and high effector memory CD8+ T cells reveals an age‐associated signature linked to influenza vaccine response in older adults
Source: Aging Cell. 2019 May 1;18(4):e12960. doi: 10.1111/acel.12960 (PMC6612637; doi:10.1111/acel.12960)
Supplement: Supplementary file 4 [file ACEL-18-e12960-s004.xlsx]

## Sheet: Supplementary Table S3
Class	EntrezID	Symbol	Full name	Age associated z-score	fold change of Low/High	FDR of Low/High
SATB1 target	302	ANXA2	annexin A2 (ANXA2), transcript variant 2, mRNA.	9.998	0.443284	0.00375168
SATB1 target	308	ANXA5	annexin A5 (ANXA5), mRNA.	7.511	0.465759	0.0277006
SATB1 target	1026	CDKN1A	cyclin-dependent kinase inhibitor 1A (p21, Cip1) (CDKN1A), transcript variant 2, mRNA.	5.616	0.833483	0.0241137
SATB1 target	1235	CCR6	chemokine (C-C motif) receptor 6 (CCR6), transcript variant 2, mRNA.	-13.806	-1.60778	8.45829e-05
SATB1 target	1788	DNMT3A	DNA (cytosine-5-)-methyltransferase 3 alpha (DNMT3A), transcript variant 4, mRNA.	-6.91	-0.616248	0.000735214
SATB1 target	2064	ERBB2	v-erb-b2 erythroblastic leukemia viral oncogene homolog 2, neuro/glioblastoma derived oncogene homolog (avian) (ERBB2), transcript variant 1, mRNA.	13.058	1.18632	0.000336059
SATB1 target	2149	F2R	coagulation factor II (thrombin) receptor (F2R), mRNA.	12.787	0.951066	0.00342454
SATB1 target	3002	GZMB	granzyme B (granzyme 2, cytotoxic T-lymphocyte-associated serine esterase 1) (GZMB), mRNA.	14.19	4.18714	7.44239e-06
SATB1 target	3326	HSP90AB1	heat shock protein 90kDa alpha (cytosolic), class B member 1 (HSP90AB1), mRNA.	-14.161	-0.759529	0.000478481
SATB1 target	3659	IRF1	interferon regulatory factor 1 (IRF1), mRNA.	5.526	0.744917	0.00652594
SATB1 target	4092	SMAD7	SMAD family member 7 (SMAD7), mRNA.	9.165	0.43675	0.0336555
SATB1 target	5335	PLCG1	phospholipase C, gamma 1 (PLCG1), transcript variant 2, mRNA.	-12.335	-1.33297	0.000629615
SATB1 target	5578	PRKCA	protein kinase C, alpha (PRKCA), mRNA.	-9.57	-1.08615	0.000819059
SATB1 target	8313	AXIN2	axin 2 (conductin, axil) (AXIN2), mRNA.	-10.783	-2.08649	2.1222e-05
SATB1 target	27244	SESN1	sestrin 1 (SESN1), mRNA.	-12.879	-1.31762	0.000117138
SATB1 target	28984	RGCC	chromosome 13 open reading frame 15 (C13orf15), mRNA.	-9.199	-1.09012	7.10688e-05
SATB1 target	55824	PAG1	phosphoprotein associated with glycosphingolipid microdomains 1 (PAG1), mRNA.	-9.42	-1.61929	0.000217092
SATB1 target	57124	CD248	CD248 molecule, endosialin (CD248), mRNA.	-32.476	-0.439037	0.0129709
SATB1 target	64919	BCL11B	B-cell CLL/lymphoma 11B (zinc finger protein) (BCL11B), transcript variant 1, mRNA.	-13.517	-0.472168	0.0327897
SATB1 target	114908	TMEM123	transmembrane protein 123 (TMEM123), mRNA.	-7.111	-0.839426	0.00479741
SATB1 target	256987	SERINC5	serine incorporator 5 (SERINC5), mRNA.	-10.1	-0.844384	0.000339893
MYC target	302	ANXA2	annexin A2 (ANXA2), transcript variant 2, mRNA.	9.998	0.443284	0.00375168
MYC target	308	ANXA5	annexin A5 (ANXA5), mRNA.	7.511	0.465759	0.0277006
MYC target	313	AOAH	acyloxyacyl hydrolase (neutrophil) (AOAH), mRNA.	5.02	1.37149	0.000163309
MYC target	356	FASLG	Fas ligand (TNF superfamily, member 6) (FASLG), mRNA.	8.926	0.600992	0.0313364
MYC target	640	BLK	B lymphoid tyrosine kinase (BLK), mRNA.	-6.504	-0.783523	0.000948799
MYC target	664	BNIP3	BCL2/adenovirus E1B 19kDa interacting protein 3 (BNIP3), nuclear gene encoding mitochondrial protein, mRNA.	-9.189	-0.550946	0.0283249
MYC target	942	CD86	CD86 antigen (CD28 antigen ligand 2, B7-2 antigen) (CD86), transcript variant 1, mRNA.	7.801	0.942051	0.0114271
MYC target	974	CD79B	CD79b molecule, immunoglobulin-associated beta (CD79B), transcript variant 3, mRNA.	-8.299	-0.642218	0.0483178
MYC target	1026	CDKN1A	cyclin-dependent kinase inhibitor 1A (p21, Cip1) (CDKN1A), transcript variant 2, mRNA.	5.616	0.833483	0.0241137
MYC target	1075	CTSC	cathepsin C (CTSC), transcript variant 2, mRNA.	6.41	0.896582	0.00144159
MYC target	1235	CCR6	chemokine (C-C motif) receptor 6 (CCR6), transcript variant 2, mRNA.	-13.806	-1.60778	8.45829e-05
MYC target	1236	CCR7	chemokine (C-C motif) receptor 7 (CCR7), mRNA.	-21.138	-2.67598	0.000205817
MYC target	1436	CSF1R	colony stimulating factor 1 receptor, formerly McDonough feline sarcoma viral (v-fms) oncogene homolog (CSF1R), mRNA.	5.655	1.58298	0.00394479
MYC target	1524	CX3CR1	chemokine (C-X3-C motif) receptor 1 (CX3CR1), mRNA.	14.094	3.72916	6.40015e-05
MYC target	1788	DNMT3A	DNA (cytosine-5-)-methyltransferase 3 alpha (DNMT3A), transcript variant 4, mRNA.	-6.91	-0.616248	0.000735214
MYC target	1803	DPP4	dipeptidyl-peptidase 4 (DPP4), mRNA.	-10.74	-1.4439	3.29292e-05
MYC target	1870	E2F2	E2F transcription factor 2 (E2F2), mRNA.	5.197	0.683844	0.0236019
MYC target	2041	EPHA1	EPH receptor A1 (EPHA1), mRNA.	-12.169	-0.910705	0.000935488
MYC target	2064	ERBB2	v-erb-b2 erythroblastic leukemia viral oncogene homolog 2, neuro/glioblastoma derived oncogene homolog (avian) (ERBB2), transcript variant 1, mRNA.	13.058	1.18632	0.000336059
MYC target	2149	F2R	coagulation factor II (thrombin) receptor (F2R), mRNA.	12.787	0.951066	0.00342454
MYC target	2268	FGR	Gardner-Rasheed feline sarcoma viral (v-fgr) oncogene homolog (FGR), transcript variant 1, mRNA.	7.112	2.96568	3.50927e-05
MYC target	2323	FLT3LG	fms-related tyrosine kinase 3 ligand (FLT3LG), mRNA.	-10.795	-1.5369	1.15604e-05
MYC target	2672	GFI1	growth factor independent 1 transcription repressor (GFI1), mRNA.	8.668	0.817002	0.00557832
MYC target	3001	GZMA	granzyme A (granzyme 1, cytotoxic T-lymphocyte-associated serine esterase 3) (GZMA), mRNA.	11.425	0.961896	0.000266595
MYC target	3326	HSP90AB1	heat shock protein 90kDa alpha (cytosolic), class B member 1 (HSP90AB1), mRNA.	-14.161	-0.759529	0.000478481
MYC target	3655	ITGA6	integrin, alpha 6 (ITGA6), transcript variant 2, mRNA.	-12.306	-0.684925	0.000162574
MYC target	3659	IRF1	interferon regulatory factor 1 (IRF1), mRNA.	5.526	0.744917	0.00652594
MYC target	3683	ITGAL	integrin, alpha L (antigen CD11A (p180), lymphocyte function-associated antigen 1; alpha polypeptide) (ITGAL), mRNA.	5.652	0.691958	0.0305969
MYC target	3684	ITGAM	integrin, alpha M (complement component 3 receptor 3 subunit) (ITGAM), transcript variant 2, mRNA.	7.881	1.504	0.00140475
MYC target	3702	ITK	IL2-inducible T-cell kinase (ITK), mRNA.	-11.487	-0.42094	0.0430602
MYC target	3956	LGALS1	lectin, galactoside-binding, soluble, 1 (LGALS1), mRNA.	13.568	0.627864	0.00572822
MYC target	4049	LTA	lymphotoxin alpha (TNF superfamily, member 1) (LTA), transcript variant 2, mRNA.	-7.762	-0.798051	0.000112907
MYC target	4050	LTB	lymphotoxin beta (TNF superfamily, member 3) (LTB), transcript variant 1, mRNA.	-14.895	-2.20344	2.66316e-05
MYC target	4054	LTBP3	latent transforming growth factor beta binding protein 3 (LTBP3), mRNA.	-9.714	-1.23803	5.29921e-05
MYC target	4092	SMAD7	SMAD family member 7 (SMAD7), mRNA.	9.165	0.43675	0.0336555
MYC target	4147	MATN2	matrilin 2 (MATN2), transcript variant 1, mRNA.	-5.955	-0.867291	0.00299679
MYC target	4609	MYC	v-myc myelocytomatosis viral oncogene homolog (avian) (MYC), mRNA.	-18.964	-2.1557	2.76258e-06
MYC target	4790	NFKB1	nuclear factor of kappa light polypeptide gene enhancer in B-cells 1 (NFKB1), mRNA.	-8.12	-0.548007	0.00291167
MYC target	4907	NT5E	5'-nucleotidase, ecto (CD73) (NT5E), mRNA.	-17.453	-0.960579	0.0003832
MYC target	5159	PDGFRB	platelet-derived growth factor receptor, beta polypeptide (PDGFRB), mRNA.	13.868	0.798213	0.00800881
MYC target	5335	PLCG1	phospholipase C, gamma 1 (PLCG1), transcript variant 2, mRNA.	-12.335	-1.33297	0.000629615
MYC target	5341	PLEK	pleckstrin (PLEK), mRNA.	8.391	1.4881	0.000138134
MYC target	5521	PPP2R2B	protein phosphatase 2 (formerly 2A), regulatory subunit B, beta isoform (PPP2R2B), transcript variant 5, mRNA.	13.489	0.601726	0.0180632
MYC target	5527	PPP2R5C	protein phosphatase 2, regulatory subunit B', gamma isoform (PPP2R5C), transcript variant 4, mRNA.	7.259	0.504809	0.00651593
MYC target	5551	PRF1	perforin 1 (pore forming protein) (PRF1), transcript variant 1, mRNA.	11.509	0.600106	0.0482313
MYC target	5578	PRKCA	protein kinase C, alpha (PRKCA), mRNA.	-9.57	-1.08615	0.000819059
MYC target	5594	MAPK1	mitogen-activated protein kinase 1 (MAPK1), transcript variant 1, mRNA.	5.838	0.756587	0.00533291
MYC target	6279	S100A8	S100 calcium binding protein A8 (S100A8), mRNA.	6.857	3.26234	0.000122408
MYC target	6304	SATB1	SATB homeobox 1 (SATB1), mRNA.	-13.046	-1.1411	6.25513e-05
MYC target	7049	TGFBR3	transforming growth factor, beta receptor III (TGFBR3), mRNA.	14.997	0.974262	0.000512191
MYC target	7133	TNFRSF1B	tumor necrosis factor receptor superfamily, member 1B (TNFRSF1B), mRNA.	5.399	0.942677	0.000243521
MYC target	7294	TXK	TXK tyrosine kinase (TXK), mRNA.	-11.805	-0.86577	0.0154415
MYC target	7414	VCL	vinculin (VCL), transcript variant 1, mRNA.	7.32	0.676438	0.00637834
MYC target	8313	AXIN2	axin 2 (conductin, axil) (AXIN2), mRNA.	-10.783	-2.08649	2.1222e-05
MYC target	8638	OASL	2'-5'-oligoadenylate synthetase-like (OASL), transcript variant 1, mRNA.	6.579	1.21224	0.00427305
MYC target	8644	AKR1C3	aldo-keto reductase family 1, member C3 (3-alpha hydroxysteroid dehydrogenase, type II) (AKR1C3), mRNA.	7.032	0.954624	0.000548884
MYC target	8718	TNFRSF25	tumor necrosis factor receptor superfamily, member 25 (TNFRSF25), transcript variant 12, mRNA.	-13.869	-2.40493	5.81233e-06
MYC target	9056	SLC7A7	solute carrier family 7 (cationic amino acid transporter, y+ system), member 7 (SLC7A7), mRNA.	8.232	0.838383	0.0106641
MYC target	9057	SLC7A6	solute carrier family 7 (cationic amino acid transporter, y+ system), member 6 (SLC7A6), transcript variant 2, mRNA.	-15.235	-0.811927	6.01299e-05
MYC target	9214	FAIM3	Fas apoptotic inhibitory molecule 3 (FAIM3), mRNA.	-17.917	-0.564045	0.0359626
MYC target	9314	KLF4	Kruppel-like factor 4 (gut) (KLF4), mRNA.	8.013	1.17107	0.00395234
MYC target	9531	BAG3	BCL2-associated athanogene 3 (BAG3), mRNA.	-6.927	-0.481106	0.00360896
MYC target	9839	ZEB2	zinc finger E-box binding homeobox 2 (ZEB2), mRNA.	12.459	1.57483	0.00018585
MYC target	9891	NUAK1	NUAK family, SNF1-like kinase, 1 (NUAK1), mRNA.	15.281	1.66273	6.54293e-06
MYC target	10221	TRIB1	tribbles homolog 1 (Drosophila) (TRIB1), mRNA.	6.342	0.4507	0.0368828
MYC target	10417	SPON2	spondin 2, extracellular matrix protein (SPON2), mRNA.	5.672	0.894597	0.000335971
MYC target	10449	ACAA2	acetyl-Coenzyme A acyltransferase 2 (mitochondrial 3-oxoacyl-Coenzyme A thiolase) (ACAA2), nuclear gene encoding mitochondrial protein, mRNA.	7.294	0.460629	0.0136629
MYC target	10538	BATF	basic leucine zipper transcription factor, ATF-like (BATF), mRNA.	9.018	0.679616	0.000551631
MYC target	10578	GNLY	granulysin (GNLY), transcript variant 519, mRNA.	11.19	1.02712	0.0447769
MYC target	10758	TRAF3IP2	TRAF3 interacting protein 2 (TRAF3IP2), transcript variant 2, mRNA.	-8.258	-0.933035	0.0029629
MYC target	23022	PALLD	palladin, cytoskeletal associated protein (PALLD), transcript variant 2, mRNA.	8.495	0.814966	0.00197242
MYC target	23208	SYT11	synaptotagmin XI (SYT11), mRNA.	17.225	0.581637	0.00393661
MYC target	27244	SESN1	sestrin 1 (SESN1), mRNA.	-12.879	-1.31762	0.000117138
MYC target	30812	SOX8	SRY (sex determining region Y)-box 8 (SOX8), mRNA.	-6.026	-1.16331	0.00106627
MYC target	50852	TRAT1	T cell receptor associated transmembrane adaptor 1 (TRAT1), mRNA.	-7.556	-1.0186	0.00172788
MYC target	51225	ABI3	ABI family, member 3 (ABI3), transcript variant 1, mRNA.	9.047	0.798518	0.00496518
MYC target	53347	UBASH3A	ubiquitin associated and SH3 domain containing, A (UBASH3A), transcript variant 2, mRNA.	-10.841	-0.526043	0.0038842
MYC target	55824	PAG1	phosphoprotein associated with glycosphingolipid microdomains 1 (PAG1), mRNA.	-9.42	-1.61929	0.000217092
MYC target	57124	CD248	CD248 molecule, endosialin (CD248), mRNA.	-32.476	-0.439037	0.0129709
MYC target	57823	SLAMF7	SLAM family member 7 (SLAMF7), mRNA.	6.371	0.59896	0.00743648
MYC target	60489	APOBEC3G	apolipoprotein B mRNA editing enzyme, catalytic polypeptide-like 3G (APOBEC3G), mRNA.	9.547	0.819169	0.00968038
MYC target	64919	BCL11B	B-cell CLL/lymphoma 11B (zinc finger protein) (BCL11B), transcript variant 1, mRNA.	-13.517	-0.472168	0.0327897
MYC target	79156	PLEKHF1	pleckstrin homology domain containing, family F (with FYVE domain) member 1 (PLEKHF1), mRNA.	6.04	0.620186	0.00608243
MYC target	79872	CBLL1	Cas-Br-M (murine) ecotropic retroviral transforming sequence-like 1 (CBLL1), mRNA.	-9.175	-0.61886	0.00556264
MYC target	81618	ITM2C	integral membrane protein 2C (ITM2C), transcript variant 2, mRNA.	-14.414	-1.2253	9.93716e-05
MYC target	84707	BEX2	brain expressed X-linked 2 (BEX2), mRNA.	-9.519	-0.513397	0.025316
MYC target	89857	KLHL6	kelch-like 6 (Drosophila) (KLHL6), mRNA.	-8.642	-0.479463	0.000119365
MYC target	114908	TMEM123	transmembrane protein 123 (TMEM123), mRNA.	-7.111	-0.839426	0.00479741
MYC target	139716	GAB3	GRB2-associated binding protein 3 (GAB3), transcript variant 1, mRNA.	8.63	0.592065	0.0326474
MYC target	256987	SERINC5	serine incorporator 5 (SERINC5), mRNA.	-10.1	-0.844384	0.000339893
MYC target	284207	METRNL	PREDICTED: meteorin, glial cell differentiation regulator-like (METRNL), mRNA.	8.973	1.34805	3.52272e-05
MYC target	375387	LRRC33	leucine rich repeat containing 33 (LRRC33), mRNA.	5.041	0.530593	0.00161969
BATF target	302	ANXA2	annexin A2 (ANXA2), transcript variant 2, mRNA.	9.998	0.443284	0.00375168
BATF target	308	ANXA5	annexin A5 (ANXA5), mRNA.	7.511	0.465759	0.0277006
BATF target	313	AOAH	acyloxyacyl hydrolase (neutrophil) (AOAH), mRNA.	5.02	1.37149	0.000163309
BATF target	356	FASLG	Fas ligand (TNF superfamily, member 6) (FASLG), mRNA.	8.926	0.600992	0.0313364
BATF target	640	BLK	B lymphoid tyrosine kinase (BLK), mRNA.	-6.504	-0.783523	0.000948799
BATF target	664	BNIP3	BCL2/adenovirus E1B 19kDa interacting protein 3 (BNIP3), nuclear gene encoding mitochondrial protein, mRNA.	-9.189	-0.550946	0.0283249
BATF target	942	CD86	CD86 antigen (CD28 antigen ligand 2, B7-2 antigen) (CD86), transcript variant 1, mRNA.	7.801	0.942051	0.0114271
BATF target	1026	CDKN1A	cyclin-dependent kinase inhibitor 1A (p21, Cip1) (CDKN1A), transcript variant 2, mRNA.	5.616	0.833483	0.0241137
BATF target	1075	CTSC	cathepsin C (CTSC), transcript variant 2, mRNA.	6.41	0.896582	0.00144159
BATF target	1235	CCR6	chemokine (C-C motif) receptor 6 (CCR6), transcript variant 2, mRNA.	-13.806	-1.60778	8.45829e-05
BATF target	1236	CCR7	chemokine (C-C motif) receptor 7 (CCR7), mRNA.	-21.138	-2.67598	0.000205817
BATF target	1436	CSF1R	colony stimulating factor 1 receptor, formerly McDonough feline sarcoma viral (v-fms) oncogene homolog (CSF1R), mRNA.	5.655	1.58298	0.00394479
BATF target	1524	CX3CR1	chemokine (C-X3-C motif) receptor 1 (CX3CR1), mRNA.	14.094	3.72916	6.40015e-05
BATF target	1803	DPP4	dipeptidyl-peptidase 4 (DPP4), mRNA.	-10.74	-1.4439	3.29292e-05
BATF target	1870	E2F2	E2F transcription factor 2 (E2F2), mRNA.	5.197	0.683844	0.0236019
BATF target	2064	ERBB2	v-erb-b2 erythroblastic leukemia viral oncogene homolog 2, neuro/glioblastoma derived oncogene homolog (avian) (ERBB2), transcript variant 1, mRNA.	13.058	1.18632	0.000336059
BATF target	2149	F2R	coagulation factor II (thrombin) receptor (F2R), mRNA.	12.787	0.951066	0.00342454
BATF target	2268	FGR	Gardner-Rasheed feline sarcoma viral (v-fgr) oncogene homolog (FGR), transcript variant 1, mRNA.	7.112	2.96568	3.50927e-05
BATF target	2323	FLT3LG	fms-related tyrosine kinase 3 ligand (FLT3LG), mRNA.	-10.795	-1.5369	1.15604e-05
BATF target	2672	GFI1	growth factor independent 1 transcription repressor (GFI1), mRNA.	8.668	0.817002	0.00557832
BATF target	3002	GZMB	granzyme B (granzyme 2, cytotoxic T-lymphocyte-associated serine esterase 1) (GZMB), mRNA.	14.19	4.18714	7.44239e-06
BATF target	3326	HSP90AB1	heat shock protein 90kDa alpha (cytosolic), class B member 1 (HSP90AB1), mRNA.	-14.161	-0.759529	0.000478481
BATF target	3458	IFNG	interferon, gamma (IFNG), mRNA.	7.162	1.77118	0.000455814
BATF target	3659	IRF1	interferon regulatory factor 1 (IRF1), mRNA.	5.526	0.744917	0.00652594
BATF target	3683	ITGAL	integrin, alpha L (antigen CD11A (p180), lymphocyte function-associated antigen 1; alpha polypeptide) (ITGAL), mRNA.	5.652	0.691958	0.0305969
BATF target	3684	ITGAM	integrin, alpha M (complement component 3 receptor 3 subunit) (ITGAM), transcript variant 2, mRNA.	7.881	1.504	0.00140475
BATF target	3956	LGALS1	lectin, galactoside-binding, soluble, 1 (LGALS1), mRNA.	13.568	0.627864	0.00572822
BATF target	4049	LTA	lymphotoxin alpha (TNF superfamily, member 1) (LTA), transcript variant 2, mRNA.	-7.762	-0.798051	0.000112907
BATF target	4050	LTB	lymphotoxin beta (TNF superfamily, member 3) (LTB), transcript variant 1, mRNA.	-14.895	-2.20344	2.66316e-05
BATF target	4609	MYC	v-myc myelocytomatosis viral oncogene homolog (avian) (MYC), mRNA.	-18.964	-2.1557	2.76258e-06
BATF target	4790	NFKB1	nuclear factor of kappa light polypeptide gene enhancer in B-cells 1 (NFKB1), mRNA.	-8.12	-0.548007	0.00291167
BATF target	4907	NT5E	5'-nucleotidase, ecto (CD73) (NT5E), mRNA.	-17.453	-0.960579	0.0003832
BATF target	5159	PDGFRB	platelet-derived growth factor receptor, beta polypeptide (PDGFRB), mRNA.	13.868	0.798213	0.00800881
BATF target	5335	PLCG1	phospholipase C, gamma 1 (PLCG1), transcript variant 2, mRNA.	-12.335	-1.33297	0.000629615
BATF target	5341	PLEK	pleckstrin (PLEK), mRNA.	8.391	1.4881	0.000138134
BATF target	5527	PPP2R5C	protein phosphatase 2, regulatory subunit B', gamma isoform (PPP2R5C), transcript variant 4, mRNA.	7.259	0.504809	0.00651593
BATF target	5594	MAPK1	mitogen-activated protein kinase 1 (MAPK1), transcript variant 1, mRNA.	5.838	0.756587	0.00533291
BATF target	6279	S100A8	S100 calcium binding protein A8 (S100A8), mRNA.	6.857	3.26234	0.000122408
BATF target	6304	SATB1	SATB homeobox 1 (SATB1), mRNA.	-13.046	-1.1411	6.25513e-05
BATF target	7133	TNFRSF1B	tumor necrosis factor receptor superfamily, member 1B (TNFRSF1B), mRNA.	5.399	0.942677	0.000243521
BATF target	7414	VCL	vinculin (VCL), transcript variant 1, mRNA.	7.32	0.676438	0.00637834
BATF target	8313	AXIN2	axin 2 (conductin, axil) (AXIN2), mRNA.	-10.783	-2.08649	2.1222e-05
BATF target	8638	OASL	2'-5'-oligoadenylate synthetase-like (OASL), transcript variant 1, mRNA.	6.579	1.21224	0.00427305
BATF target	9214	FAIM3	Fas apoptotic inhibitory molecule 3 (FAIM3), mRNA.	-17.917	-0.564045	0.0359626
BATF target	9314	KLF4	Kruppel-like factor 4 (gut) (KLF4), mRNA.	8.013	1.17107	0.00395234
BATF target	9531	BAG3	BCL2-associated athanogene 3 (BAG3), mRNA.	-6.927	-0.481106	0.00360896
BATF target	10221	TRIB1	tribbles homolog 1 (Drosophila) (TRIB1), mRNA.	6.342	0.4507	0.0368828
BATF target	10449	ACAA2	acetyl-Coenzyme A acyltransferase 2 (mitochondrial 3-oxoacyl-Coenzyme A thiolase) (ACAA2), nuclear gene encoding mitochondrial protein, mRNA.	7.294	0.460629	0.0136629
BATF target	10538	BATF	basic leucine zipper transcription factor, ATF-like (BATF), mRNA.	9.018	0.679616	0.000551631
BATF target	10758	TRAF3IP2	TRAF3 interacting protein 2 (TRAF3IP2), transcript variant 2, mRNA.	-8.258	-0.933035	0.0029629
BATF target	10859	LILRB1	leukocyte immunoglobulin-like receptor, subfamily B (with TM and ITIM domains), member 1 (LILRB1), mRNA.	6.743	0.945713	0.000191385
BATF target	23208	SYT11	synaptotagmin XI (SYT11), mRNA.	17.225	0.581637	0.00393661
BATF target	51225	ABI3	ABI family, member 3 (ABI3), transcript variant 1, mRNA.	9.047	0.798518	0.00496518
BATF target	51744	CD244	CD244 molecule, natural killer cell receptor 2B4 (CD244), mRNA.	9.282	0.986321	1.83987e-05
BATF target	53347	UBASH3A	ubiquitin associated and SH3 domain containing, A (UBASH3A), transcript variant 2, mRNA.	-10.841	-0.526043	0.0038842
BATF target	55824	PAG1	phosphoprotein associated with glycosphingolipid microdomains 1 (PAG1), mRNA.	-9.42	-1.61929	0.000217092
BATF target	57124	CD248	CD248 molecule, endosialin (CD248), mRNA.	-32.476	-0.439037	0.0129709
BATF target	57823	SLAMF7	SLAM family member 7 (SLAMF7), mRNA.	6.371	0.59896	0.00743648
BATF target	60489	APOBEC3G	apolipoprotein B mRNA editing enzyme, catalytic polypeptide-like 3G (APOBEC3G), mRNA.	9.547	0.819169	0.00968038
BATF target	79872	CBLL1	Cas-Br-M (murine) ecotropic retroviral transforming sequence-like 1 (CBLL1), mRNA.	-9.175	-0.61886	0.00556264
BATF target	84707	BEX2	brain expressed X-linked 2 (BEX2), mRNA.	-9.519	-0.513397	0.025316
BATF target	89857	KLHL6	kelch-like 6 (Drosophila) (KLHL6), mRNA.	-8.642	-0.479463	0.000119365
BATF target	114908	TMEM123	transmembrane protein 123 (TMEM123), mRNA.	-7.111	-0.839426	0.00479741
BATF target	256987	SERINC5	serine incorporator 5 (SERINC5), mRNA.	-10.1	-0.844384	0.000339893
BATF target	375387	LRRC33	leucine rich repeat containing 33 (LRRC33), mRNA.	5.041	0.530593	0.00161969
